# Supplementary material for: cis-Aqua­dichlorido[pyrimidin-2(1H)-one-κN 3]copper(II)
Source: Acta Crystallogr Sect E Struct Rep Online. 2008 Jun 28;64(Pt 7):m969. doi: 10.1107/S1600536808018771 (PMC2961748; doi:10.1107/S1600536808018771)
Supplement: Supplementary file 2 [file e-64-0m969-Isup2.hkl]

# 
# h,k,l, Fc-squared, Fo-squared, sigma(Fo-squared) and status flag 
# 
data_I
_shelx_title ' I in Pn' 
_shelx_refln_list_code          4 
_shelx_F_calc_maximum      111.80 
_exptl_crystal_F_000       246.00 
_reflns_d_resolution_high  0.7094 
 
loop_ 
 _symmetry_equiv_pos_as_xyz 
 'x, y, z' 
 'x+1/2, -y, z+1/2' 
 
_cell_length_a     9.6104 
_cell_length_b     3.7942 
_cell_length_c    10.7375 
_cell_angle_alpha  90.000 
_cell_angle_beta  107.991 
_cell_angle_gamma  90.000 
 
_shelx_F_squared_multiplier     1.000 
 
loop_ 
 _refln_index_h 
 _refln_index_k 
 _refln_index_l 
 _refln_F_squared_calc 
 _refln_F_squared_meas 
 _refln_F_squared_sigma 
 _refln_observed_status 
  -4   1 -12      146.53      136.18     90.71 o 
  -2   2 -12      292.86      244.32     85.72 o 
  -1   2 -12       41.55       51.38     78.25 o 
   1   3 -12        6.34      -12.37     89.77 o 
   2   3 -12      390.74      294.67     95.98 o 
   3   3 -12        2.78       -5.16     75.40 o 
   4   3 -12       25.13       28.96     94.54 o 
   5   3 -12       70.57       45.39     94.16 o 
  -5   1 -11      149.27      143.34     86.95 o 
  -4   1 -11       48.58       78.30     74.59 o 
  -4   2 -11      180.69      239.37     92.06 o 
  -3   2 -11      185.35      129.16     69.41 o 
  -2   2 -11      317.80      358.65     63.60 o 
  -1   2 -11      132.64      146.03     51.75 o 
  -2   3 -11       98.12       75.35     79.27 o 
  -1   3 -11      251.77      254.55     71.71 o 
   0   3 -11       13.39       21.04     75.14 o 
   1   3 -11      109.04      118.99     77.40 o 
   2   3 -11      205.99      230.65     80.38 o 
   3   3 -11      158.49      121.42     64.05 o 
   4   3 -11      146.26      132.59     79.68 o 
   5   3 -11      206.65      181.38     80.10 o 
   8   3 -11      133.53       82.15    100.27 o 
  -5   1 -10      300.28      277.61     67.43 o 
  -4   1 -10       19.52        4.77     50.62 o 
  -5   2 -10       64.51       52.11     83.90 o 
  -4   2 -10       14.78      -11.39     71.45 o 
  -3   2 -10      253.82      330.32     54.00 o 
  -2   2 -10       23.33       20.97     54.07 o 
  -1   2 -10      345.98      336.16     40.90 o 
  -3   3 -10       26.07        7.80     77.35 o 
  -2   3 -10      385.35      403.94     84.85 o 
  -1   3 -10      117.43       65.47     73.98 o 
   0   3 -10       68.67       33.76     72.41 o 
   1   3 -10      172.78      150.98     59.15 o 
   2   3 -10      117.15       70.55     59.89 o 
   3   3 -10      100.70       57.42     69.63 o 
   4   3 -10      273.75      224.58     57.33 o 
   5   3 -10       76.70       88.70     67.73 o 
   6   3 -10      521.83      485.94     61.97 o 
   7   3 -10      265.23      156.72     69.03 o 
   8   3 -10      375.50      287.53     83.05 o 
   9   3 -10       54.75       43.15     99.01 o 
   3   4 -10      177.49      137.36     88.73 o 
  -5   0  -9     1050.31     1346.67     57.68 o 
  -6   1  -9      295.26      250.11     66.25 o 
  -5   1  -9       63.31       44.54     53.07 o 
  -4   1  -9      396.20      346.29     44.52 o 
  -6   2  -9      120.45      138.45     82.37 o 
  -5   2  -9       45.88       39.60     65.44 o 
  -4   2  -9      193.41      191.34     55.39 o 
  -3   2  -9       55.50       26.48     56.65 o 
  -2   2  -9      230.11      172.09     46.81 o 
  -1   2  -9      544.49      557.59     46.34 o 
  -4   3  -9       20.92       27.02     76.62 o 
  -3   3  -9      215.97      199.65     81.11 o 
  -2   3  -9      253.12      246.09     58.59 o 
  -1   3  -9      206.53      152.87     53.64 o 
   0   3  -9      103.66      110.05     62.03 o 
   1   3  -9       54.76       90.76     50.64 o 
   2   3  -9        6.50        0.59     46.57 o 
   3   3  -9      557.14      418.32     59.15 o 
   4   3  -9      315.98      262.42     52.63 o 
   5   3  -9      654.24      608.88     56.83 o 
   6   3  -9       34.05       25.48     54.59 o 
   7   3  -9      171.88      125.04     66.69 o 
   8   3  -9       69.67       75.46     68.39 o 
   9   3  -9       49.05       56.58     84.90 o 
  -1   4  -9        9.36       16.29     94.57 o 
   0   4  -9      278.38      161.66     99.89 o 
   1   4  -9      207.60      276.19     91.56 o 
   2   4  -9      120.66       73.60     84.81 o 
   3   4  -9       10.49        8.09     75.28 o 
   4   4  -9       20.86       28.54     90.97 o 
   5   4  -9       48.08       68.26     80.95 o 
   6   4  -9       71.71       69.77     97.76 o 
  12   0  -8      767.08      762.86     70.01 o 
  -6   1  -8        9.29        9.69     48.40 o 
  -5   1  -8      380.55      402.17     42.18 o 
  -4   1  -8      156.18      140.10     42.16 o 
  -2   1  -8      252.51      239.42     32.36 o 
  -1   1  -8     1337.60     1414.81     26.60 o 
   0   1  -8      599.46      587.48     36.60 o 
  12   1  -8       27.50       23.90     77.10 o 
  -7   2  -8      174.82      184.45     85.70 o 
  -6   2  -8      152.88      168.43     64.10 o 
  -5   2  -8      249.57      211.40     54.23 o 
  -4   2  -8      269.89      287.01     43.46 o 
  -3   2  -8      251.98      218.57     48.02 o 
  -2   2  -8      783.04      742.17     50.12 o 
  -1   2  -8      166.93      229.71     30.48 o 
   1   2  -8      328.35      325.48     13.21 o 
   2   2  -8      176.76      162.24      7.24 o 
  12   2  -8       72.91      110.41     98.71 o 
  -5   3  -8      119.86       63.45     77.09 o 
  -4   3  -8      236.62      228.22     70.34 o 
  -3   3  -8      108.12       71.96     69.06 o 
  -2   3  -8      122.40      111.42     56.83 o 
  -1   3  -8       24.48       11.04     53.60 o 
   0   3  -8      187.08      178.69     58.46 o 
   1   3  -8      100.42       61.56     50.66 o 
   2   3  -8      892.49      802.53     58.06 o 
   3   3  -8      225.01      199.77     55.72 o 
   4   3  -8      529.99      431.68     53.31 o 
   5   3  -8       15.50       12.18     45.28 o 
   6   3  -8      158.52      130.95     52.20 o 
   7   3  -8       65.46       52.29     60.86 o 
   8   3  -8       96.70       93.10     66.91 o 
   9   3  -8       75.76       55.61     76.29 o 
  -2   4  -8      185.00      192.37     80.71 o 
  -1   4  -8      308.42      309.02     68.45 o 
   0   4  -8      183.46      174.86     72.39 o 
   1   4  -8      182.37      115.39     71.42 o 
   2   4  -8      132.56       62.34     69.75 o 
   3   4  -8       50.78       20.29     64.56 o 
   4   4  -8       79.75       52.86     77.31 o 
   5   4  -8       99.98       50.93     75.44 o 
   6   4  -8      232.32      250.79     89.11 o 
   7   4  -8      237.75      281.01     95.26 o 
  11   0  -7      451.92      506.11     53.24 o 
  -7   1  -7       43.01       36.55     50.80 o 
  -6   1  -7      564.33      562.52     41.18 o 
  -5   1  -7      321.10      305.33     35.65 o 
  -4   1  -7      392.00      394.02     32.41 o 
  -3   1  -7     1140.43     1050.37     35.63 o 
  -2   1  -7     1116.36     1099.24     36.84 o 
  -1   1  -7      457.97      457.40     12.93 o 
   0   1  -7      614.43      563.91     14.41 o 
  12   1  -7      267.33      310.59     77.50 o 
  13   1  -7      189.37      192.77     91.75 o 
  -7   2  -7       42.88       39.15     64.99 o 
  -6   2  -7      220.91      177.90     50.05 o 
  -5   2  -7      570.33      542.85     49.74 o 
  -4   2  -7      236.81      212.40     47.14 o 
  -3   2  -7       54.38       32.20     41.38 o 
  -2   2  -7      418.82      403.73     37.62 o 
  -1   2  -7     2256.67     2255.92     80.20 o 
   0   2  -7      376.44      361.26     16.31 o 
   1   2  -7       51.67       44.30     12.98 o 
   2   2  -7      609.42      608.76     11.26 o 
   4   2  -7      453.17      426.37      9.65 o 
   5   2  -7     1104.27     1131.35     23.68 o 
   6   2  -7      141.91      129.73     10.10 o 
   7   2  -7      176.21      167.37     13.52 o 
   8   2  -7      447.87      457.11     16.94 o 
   9   2  -7      260.60      233.84     21.35 o 
  11   2  -7       20.68       21.78     66.58 o 
  12   2  -7      166.72      187.76     84.55 o 
  -6   3  -7      127.85      175.97     73.17 o 
  -5   3  -7      103.89       71.61     69.93 o 
  -4   3  -7       49.36       36.39     55.98 o 
  -3   3  -7       14.71       32.43     48.02 o 
  -2   3  -7       33.51       38.32     51.56 o 
  -1   3  -7      331.29      292.14     44.42 o 
   0   3  -7      116.18       89.03     46.22 o 
   1   3  -7     1089.60     1105.86     62.79 o 
   2   3  -7      213.80      189.82     40.81 o 
   3   3  -7      934.55      865.15     55.96 o 
   4   3  -7      127.14      110.46     45.63 o 
   5   3  -7      177.19      172.81     15.59 o 
   6   3  -7      182.57      151.09     51.23 o 
   7   3  -7       77.50       61.12     51.92 o 
   8   3  -7      154.38      128.04     57.80 o 
  10   3  -7       92.69      120.20     90.88 o 
  -4   4  -7      167.56      134.28     87.40 o 
  -3   4  -7      248.78      199.85     88.73 o 
  -2   4  -7      180.11      155.82     73.53 o 
  -1   4  -7       19.61       37.50     75.16 o 
   0   4  -7       29.11       53.34     69.86 o 
   1   4  -7       50.70       64.42     60.19 o 
   2   4  -7      120.77      140.91     61.83 o 
   3   4  -7      134.25       81.73     58.80 o 
   4   4  -7      325.81      359.55     67.41 o 
   5   4  -7       47.90       34.94     66.64 o 
   6   4  -7      409.67      376.05     77.29 o 
   7   4  -7      110.10      139.93     84.21 o 
  12   0  -6      471.88      551.24     59.88 o 
  -7   1  -6      203.04      236.14     42.27 o 
  -6   1  -6      152.95      131.28     35.87 o 
  -5   1  -6     1275.14     1272.69     52.91 o 
  -4   1  -6      337.00      309.42     17.94 o 
  -3   1  -6       20.96       36.38     15.53 o 
  -2   1  -6      777.90      731.03     30.14 o 
  -1   1  -6     1948.21     2011.33     22.82 o 
   0   1  -6      232.96      244.76     11.12 o 
   1   1  -6      114.51      100.81      4.79 o 
   3   1  -6     2486.56     2529.19     59.44 o 
   4   1  -6      897.46      865.98     34.42 o 
   5   1  -6     2312.79     2404.50     55.99 o 
  10   1  -6       38.60       41.94     36.29 o 
  11   1  -6       36.98       30.95     59.75 o 
  12   1  -6      234.50      196.37     70.12 o 
  13   1  -6      455.23      445.70     91.61 o 
  -8   2  -6      120.65      106.01     70.95 o 
  -7   2  -6      219.65      244.96     57.50 o 
  -6   2  -6      226.46      265.93     46.79 o 
  -5   2  -6      124.76      129.84     44.64 o 
  -4   2  -6      559.61      515.01     41.45 o 
  -3   2  -6      425.00      393.22     35.53 o 
  -2   2  -6      262.21      257.06     34.30 o 
  -1   2  -6      551.38      492.87     37.99 o 
   0   2  -6      146.47      137.41     12.66 o 
   3   2  -6     1279.09     1258.91     43.48 o 
   4   2  -6     1272.70     1350.78     23.78 o 
   5   2  -6      441.39      437.30     12.99 o 
   6   2  -6      406.88      406.88     11.36 o 
   7   2  -6      503.96      512.76     16.15 o 
   8   2  -6      237.52      206.23     17.74 o 
   9   2  -6      327.78      307.75     22.35 o 
  10   2  -6      231.26      218.33     25.24 o 
  11   2  -6       83.85       81.48     30.71 o 
  12   2  -6      246.24      309.62     82.72 o 
  -7   3  -6      167.82      160.34     82.60 o 
  -6   3  -6      110.89       79.63     71.04 o 
  -5   3  -6       46.52       36.19     61.25 o 
  -4   3  -6       95.63       95.21     54.37 o 
  -3   3  -6      115.79       57.31     43.08 o 
  -2   3  -6      702.92      613.30     47.87 o 
  -1   3  -6      714.60      642.40     48.54 o 
   0   3  -6      502.37      440.57     44.63 o 
   1   3  -6       44.32       17.95     44.59 o 
   2   3  -6      580.23      507.33     42.29 o 
   3   3  -6      332.36      306.69     41.38 o 
   4   3  -6      106.61       67.33     44.49 o 
   5   3  -6      190.48      180.21     14.19 o 
   6   3  -6      131.49      125.58     18.09 o 
   7   3  -6      154.41      137.03     20.67 o 
   8   3  -6      945.48      966.86     27.56 o 
  10   3  -6      460.66      444.94     72.80 o 
  11   3  -6        8.16       16.10     86.30 o 
  -5   4  -6      257.56      243.58     84.47 o 
  -4   4  -6       97.41       62.29     70.60 o 
  -3   4  -6      304.16      249.71     71.44 o 
  -2   4  -6      154.39       88.78     70.48 o 
  -1   4  -6       81.67       70.73     70.41 o 
   0   4  -6       54.62       38.28     54.52 o 
   1   4  -6      119.81      108.07     64.24 o 
   2   4  -6      285.79      231.12     65.04 o 
   3   4  -6      393.61      421.16     55.01 o 
   4   4  -6        3.92        5.55     61.11 o 
   5   4  -6      266.49      286.78     57.68 o 
   6   4  -6      166.48      213.06     61.31 o 
   7   4  -6      155.09      156.96     70.97 o 
   8   4  -6        1.99        8.35     94.00 o 
  -7   0  -5       57.96       77.61     26.52 o 
  -5   0  -5     1100.30     1161.99     21.32 o 
  -1   0  -5     6552.89     6293.16     49.15 o 
   3   0  -5      714.34      986.22     35.87 o 
  11   0  -5      125.98       76.44     47.85 o 
  -8   1  -5      266.75      311.62     42.42 o 
  -7   1  -5      399.80      429.20     33.81 o 
  -6   1  -5      919.07      936.46     43.90 o 
  -5   1  -5      369.01      366.20     30.46 o 
  -4   1  -5     1010.29      982.94     33.10 o 
  -3   1  -5       95.85       75.18     24.44 o 
  -2   1  -5      320.40      317.91     11.83 o 
  -1   1  -5      307.80      279.26      8.12 o 
   0   1  -5     2724.49     2839.10     30.58 o 
   1   1  -5      745.70      741.35      8.35 o 
   2   1  -5      270.18      238.53     10.78 o 
   3   1  -5     2014.03     2092.15     36.98 o 
   4   1  -5     2719.91     2753.83     17.92 o 
   5   1  -5     1272.82     1335.14     17.91 o 
   6   1  -5      220.90      241.53      9.65 o 
   7   1  -5      148.97      135.29     12.15 o 
   8   1  -5      712.75      742.07     20.72 o 
   9   1  -5      166.72      133.01     15.58 o 
  10   1  -5      376.31      385.38     25.06 o 
  11   1  -5      130.76      142.66     58.20 o 
  12   1  -5      380.25      391.96     64.04 o 
  13   1  -5      118.64      119.13     83.41 o 
  -8   2  -5      181.79      217.76     61.00 o 
  -7   2  -5       55.47       48.11     51.68 o 
  -6   2  -5      168.73      169.66     41.26 o 
  -5   2  -5      912.21      787.54     47.85 o 
  -4   2  -5      338.70      359.85     34.83 o 
  -3   2  -5      249.80      224.52     28.44 o 
  -2   2  -5      875.00      881.80     47.02 o 
  -1   2  -5      423.25      419.46     32.91 o 
   1   2  -5     1178.39     1088.00     49.76 o 
   2   2  -5      439.34      413.81     15.65 o 
   3   2  -5     1758.89     1838.37     24.17 o 
   4   2  -5      819.19      830.62     15.24 o 
   5   2  -5      627.21      643.58     12.61 o 
   6   2  -5      373.70      371.99     13.12 o 
   7   2  -5      434.12      410.96     16.05 o 
   8   2  -5      487.92      512.80     19.16 o 
   9   2  -5      383.20      356.77     18.52 o 
  10   2  -5      366.91      348.95     25.07 o 
  11   2  -5       38.52       21.40     31.17 o 
  12   2  -5       38.12       43.24     38.17 o 
  -8   3  -5       31.74        0.52     83.50 o 
  -7   3  -5      115.95      104.36     73.65 o 
  -6   3  -5       80.30       72.70     56.58 o 
  -5   3  -5      115.19      102.82     52.81 o 
  -4   3  -5      151.62      153.91     44.07 o 
  -3   3  -5      738.44      669.50     50.97 o 
  -2   3  -5      126.42       84.29     46.01 o 
   0   3  -5      370.33      325.57     41.37 o 
   1   3  -5      217.56      190.98     41.14 o 
   2   3  -5      123.50      155.66     30.76 o 
   3   3  -5      119.53      101.04     32.11 o 
   4   3  -5      141.52      118.73     37.92 o 
   5   3  -5      376.17      370.28     38.42 o 
   6   3  -5      160.95      138.46     16.81 o 
   7   3  -5      525.40      544.03     19.73 o 
   8   3  -5      141.08      110.51     23.70 o 
   9   3  -5      705.45      638.58     35.77 o 
  10   3  -5       35.97       41.59     35.15 o 
  11   3  -5       83.49       63.10     98.33 o 
  -6   4  -5      195.83      185.56     88.96 o 
  -5   4  -5       17.08       20.02     68.23 o 
  -4   4  -5       60.71       61.35     62.60 o 
  -3   4  -5       41.59       61.07     73.01 o 
  -2   4  -5      122.77      103.96     60.74 o 
  -1   4  -5       32.69       20.17     59.46 o 
   0   4  -5      136.24       82.96     64.16 o 
   1   4  -5      131.39      104.24     61.04 o 
   2   4  -5      498.79      472.79     57.12 o 
   3   4  -5      169.10      154.14     51.49 o 
   4   4  -5      586.16      518.02     54.33 o 
   5   4  -5      421.53      461.73     52.53 o 
   6   4  -5       33.25       40.95     28.44 o 
   7   4  -5       46.23       46.46     29.41 o 
   8   4  -5       86.70       59.81     74.66 o 
   0   5  -5      150.31      124.81    105.20 o 
   1   5  -5       24.87       18.18     96.44 o 
   2   5  -5      173.73      163.85     70.45 o 
   3   5  -5      179.17      142.35     74.17 o 
  -8   0  -4       65.80       -0.99     29.51 o 
  -6   0  -4      645.96      753.14     20.20 o 
  -4   0  -4     4438.48     4707.84     42.78 o 
  -2   0  -4     3076.42     3275.90     33.56 o 
   0   0  -4     4835.49     4537.51    135.86 o 
   4   0  -4     6443.92     6824.91     92.06 o 
   6   0  -4     1451.45     1504.03     45.30 o 
  10   0  -4      276.14      254.48     36.29 o 
  12   0  -4       16.53       18.51     58.91 o 
  -8   1  -4      320.64      289.12     35.98 o 
  -7   1  -4       73.28       88.78     17.79 o 
  -6   1  -4      926.13     1025.16     29.70 o 
  -5   1  -4      793.82      820.92     20.36 o 
  -4   1  -4       87.93       63.79     16.33 o 
  -3   1  -4      172.84      125.19     16.59 o 
  -2   1  -4      101.77       84.19      7.41 o 
  -1   1  -4     2733.11     2874.59     41.79 o 
   0   1  -4      905.41      874.72     12.34 o 
   1   1  -4     2705.13     2743.22     24.53 o 
   2   1  -4      351.49      328.43      7.37 o 
   3   1  -4     2662.62     2696.43     22.73 o 
   4   1  -4     1075.39     1100.61     12.28 o 
   5   1  -4      884.81      883.68     16.74 o 
   6   1  -4       68.38       63.76      6.47 o 
   7   1  -4      197.89      193.18      8.98 o 
   8   1  -4      344.41      336.89     10.23 o 
   9   1  -4      853.24      856.71     18.30 o 
  10   1  -4      511.72      487.05     15.37 o 
  11   1  -4      130.78      136.06     27.08 o 
  12   1  -4      105.97       77.69     63.29 o 
  13   1  -4      558.68      635.02     84.33 o 
  -9   2  -4      110.48      146.11     65.30 o 
  -8   2  -4      279.76      253.82     53.52 o 
  -7   2  -4      312.58      282.24     42.55 o 
  -6   2  -4      924.20      886.19     50.50 o 
  -5   2  -4      159.44      160.76     29.39 o 
  -4   2  -4      134.62      140.33     17.98 o 
  -3   2  -4      416.79      433.06     27.05 o 
  -2   2  -4       71.44       65.79     16.18 o 
   1   2  -4      648.60      614.32     20.54 o 
   2   2  -4      204.59      193.41     13.26 o 
   3   2  -4     1605.78     1653.18     20.41 o 
   4   2  -4     1270.70     1267.32     23.94 o 
   5   2  -4      963.79     1005.74     20.37 o 
   6   2  -4      116.40      112.65      8.06 o 
   7   2  -4      228.34      231.65     12.08 o 
   8   2  -4      583.51      604.59     19.18 o 
   9   2  -4      275.85      251.51     20.26 o 
  10   2  -4      377.78      336.23     26.28 o 
  11   2  -4      212.96      169.11     30.42 o 
  12   2  -4      302.35      309.86     39.56 o 
  -8   3  -4       42.34       43.29     54.24 o 
  -7   3  -4       78.77      102.68     67.17 o 
  -6   3  -4      206.39      142.89     60.03 o 
  -5   3  -4      347.12      311.18     51.70 o 
  -4   3  -4      620.72      598.14     47.26 o 
  -3   3  -4       40.04       24.96     39.36 o 
  -2   3  -4     1439.24     1427.72     66.74 o 
  -1   3  -4       96.16      132.66     36.84 o 
   0   3  -4      399.27      397.92     34.87 o 
   1   3  -4      295.93      272.38     34.80 o 
   2   3  -4       74.89       59.76     22.00 o 
   3   3  -4       71.82       58.58     25.57 o 
   4   3  -4      865.67      836.45     31.27 o 
   5   3  -4      232.13      218.76     31.63 o 
   6   3  -4      801.06      846.66     21.02 o 
   7   3  -4      253.51      237.11     17.74 o 
   8   3  -4      400.57      374.55     23.54 o 
   9   3  -4       92.09       69.21     26.91 o 
  10   3  -4       84.45       61.97     34.00 o 
  11   3  -4      103.86       81.10     43.65 o 
  -6   4  -4       53.66       48.77     88.21 o 
  -5   4  -4      141.01       99.25     80.66 o 
  -4   4  -4      197.67      146.79     75.40 o 
  -3   4  -4      145.01      126.86     60.76 o 
  -2   4  -4      461.22      413.73     45.72 o 
  -1   4  -4      453.83      383.78     54.89 o 
   0   4  -4       34.25       19.84     49.76 o 
   1   4  -4      319.61      263.25     47.10 o 
   2   4  -4      354.97      349.12     50.86 o 
   3   4  -4      309.16      301.82     49.29 o 
   4   4  -4       26.47       21.87     49.70 o 
   5   4  -4      232.07      192.22     39.36 o 
   6   4  -4      208.18      237.66     24.27 o 
   7   4  -4       26.32       34.08     31.91 o 
   8   4  -4      238.88      236.08     37.26 o 
  -1   5  -4       31.20       43.01     86.62 o 
   0   5  -4      142.62      111.38     94.50 o 
   1   5  -4       24.15       12.32     85.46 o 
   2   5  -4       63.66       69.48     65.26 o 
   3   5  -4      176.13      188.00     63.88 o 
   4   5  -4      114.83      102.05     64.42 o 
  -9   0  -3      452.46      472.13     39.03 o 
  -7   0  -3      224.26      244.09     12.68 o 
  -5   0  -3     3670.29     3897.40     65.48 o 
  -3   0  -3     1568.01     1611.61     22.72 o 
  -1   0  -3      982.72      976.56     13.40 o 
   3   0  -3     4672.84     4598.15     65.30 o 
   5   0  -3     6073.81     6182.52     53.53 o 
   7   0  -3     1038.70     1101.49     22.79 o 
   9   0  -3      553.05      531.87     24.84 o 
  11   0  -3       37.04       53.75     33.14 o 
 -10   1  -3      424.12      427.83     61.40 o 
  -9   1  -3      173.23      184.60     44.97 o 
  -7   1  -3      310.54      267.35     22.70 o 
  -6   1  -3      676.21      745.29     29.84 o 
  -5   1  -3       74.98       44.84     32.28 o 
  -4   1  -3      809.25      812.88     12.64 o 
  -3   1  -3      840.72      905.97     23.31 o 
  -2   1  -3     1327.95     1461.65     13.95 o 
  -1   1  -3     1863.54     1969.45     15.65 o 
   0   1  -3     4276.14     4300.90     26.70 o 
   1   1  -3     2000.82     2105.77     25.88 o 
   2   1  -3      211.18      173.87      5.88 o 
   3   1  -3      246.74      254.61      5.04 o 
   4   1  -3     3415.78     3449.97     21.79 o 
   5   1  -3       32.42       20.69      6.00 o 
   6   1  -3       57.92       49.11      6.54 o 
   7   1  -3      508.25      502.50     12.32 o 
   8   1  -3     1555.78     1618.76     19.10 o 
   9   1  -3      692.51      746.97     17.03 o 
  10   1  -3      494.36      476.78     16.54 o 
  11   1  -3      322.49      334.81     22.64 o 
  12   1  -3      159.60      144.71     63.27 o 
  13   1  -3       13.98       22.81     92.35 o 
  -9   2  -3      730.82      785.48     54.12 o 
  -8   2  -3      195.52      190.71     31.39 o 
  -7   2  -3      105.10       97.59     44.02 o 
  -6   2  -3      734.50      799.45     46.32 o 
  -5   2  -3      425.05      409.62     12.50 o 
  -4   2  -3      640.53      624.42     15.06 o 
  -3   2  -3      641.81      630.50     17.84 o 
  -2   2  -3      819.69      813.55     20.41 o 
  -1   2  -3     1943.92     2147.43     55.27 o 
   0   2  -3      761.69      776.44     23.69 o 
   1   2  -3      852.89      929.54     20.91 o 
   2   2  -3      272.38      249.95      9.29 o 
   3   2  -3     1050.13     1048.74     15.55 o 
   4   2  -3      897.48      900.05     21.58 o 
   5   2  -3      493.28      518.80     12.36 o 
   6   2  -3      706.55      676.21     18.19 o 
   7   2  -3      294.19      271.74      9.55 o 
   8   2  -3      250.74      254.11     11.60 o 
   9   2  -3      997.34     1024.87     25.43 o 
  10   2  -3      331.49      297.51     25.87 o 
  11   2  -3       51.45       32.29     32.28 o 
  12   2  -3      134.88      135.72     41.04 o 
  -9   3  -3       15.04       -1.20     47.35 o 
  -8   3  -3      108.51       97.97     65.73 o 
  -7   3  -3      290.72      298.58     61.40 o 
  -6   3  -3       28.13       37.73     53.72 o 
  -5   3  -3      837.86      851.58     55.37 o 
  -4   3  -3      157.72      133.62     45.58 o 
  -3   3  -3      221.19      206.89     39.44 o 
  -2   3  -3      639.97      655.29     44.87 o 
  -1   3  -3      381.41      344.06     35.18 o 
   0   3  -3       70.70       44.78     33.07 o 
   1   3  -3      264.21      260.77     27.94 o 
   2   3  -3       77.04       68.70     18.58 o 
   3   3  -3      980.48      925.25     56.18 o 
   4   3  -3      390.71      381.32     30.71 o 
   5   3  -3     1908.14     1958.50     62.93 o 
   6   3  -3      138.69      156.74     15.22 o 
   7   3  -3      194.55      202.00     16.80 o 
   8   3  -3      128.97      110.75     24.78 o 
   9   3  -3       31.06       22.74     30.15 o 
  10   3  -3      116.50      107.11     33.38 o 
  11   3  -3      135.93      131.12     42.02 o 
  -7   4  -3      167.72      182.90     83.24 o 
  -6   4  -3       86.13       83.64     68.35 o 
  -5   4  -3       34.87       21.23     57.66 o 
  -4   4  -3       11.98        6.33     68.45 o 
  -3   4  -3       25.30       53.86     60.00 o 
  -2   4  -3      383.24      300.20     60.53 o 
  -1   4  -3      246.65      226.06     50.45 o 
   1   4  -3      325.84      374.37     41.94 o 
   2   4  -3      318.00      318.86     49.76 o 
   3   4  -3       11.67       13.65     32.69 o 
   4   4  -3      149.19      125.46     36.26 o 
   5   4  -3        9.46       22.15     36.02 o 
   6   4  -3       65.97       70.15     24.20 o 
   7   4  -3      160.88      164.66     32.14 o 
   8   4  -3      112.13       97.27     35.48 o 
  -2   5  -3      172.33      140.90     98.56 o 
  -1   5  -3      114.49      102.51     88.84 o 
   0   5  -3       49.83       73.19     86.06 o 
   1   5  -3      135.78       85.61     83.53 o 
   2   5  -3      255.87      291.42     60.69 o 
   3   5  -3       27.46       12.72     56.67 o 
   4   5  -3       85.04       63.46     67.16 o 
 -10   0  -2      207.73      247.75     49.24 o 
  -6   0  -2     2728.51     2933.46     56.23 o 
  -4   0  -2     1207.33     1029.59     20.92 o 
  -2   0  -2     1079.90     1239.49     18.29 o 
   0   0  -2     3075.53     3048.58     40.15 o 
   2   0  -2     3384.25     3377.66     45.70 o 
   4   0  -2    12499.80    12197.31     65.15 o 
   6   0  -2      441.29      416.16      9.84 o 
   8   0  -2      162.87      145.51     14.35 o 
  10   0  -2      615.57      625.74     55.21 o 
  12   0  -2      571.89      645.97     46.84 o 
 -11   1  -2      106.51      123.69     72.67 o 
 -10   1  -2      372.41      373.17     55.92 o 
  -9   1  -2      630.60      690.18     40.24 o 
  -7   1  -2       47.17       -1.75     21.92 o 
  -6   1  -2       54.76       34.97     11.93 o 
  -5   1  -2     2153.80     2241.95     24.48 o 
  -4   1  -2      899.77      909.76     14.63 o 
  -3   1  -2      805.86      857.47     11.76 o 
  -2   1  -2     1029.41     1047.71     17.48 o 
  -1   1  -2     8005.29     8098.64     59.49 o 
   0   1  -2     5423.44     5685.40     37.92 o 
   1   1  -2     2528.98     2582.23     24.92 o 
   2   1  -2     1094.88     1092.68     10.42 o 
   3   1  -2      393.14      396.03      6.98 o 
   4   1  -2      336.59      350.74      5.98 o 
   5   1  -2     2757.74     2805.44     29.95 o 
   6   1  -2      846.48      828.26     11.82 o 
   7   1  -2      182.88      163.98      7.56 o 
   8   1  -2       93.78       80.14      7.54 o 
   9   1  -2     1828.16     1912.27     25.75 o 
  10   1  -2      154.34      141.07     17.08 o 
  11   1  -2       35.22       39.56     22.25 o 
  12   1  -2        9.50        4.93     17.97 o 
  13   1  -2      153.34      143.95     95.94 o 
  -9   2  -2       67.23       72.53     35.52 o 
  -8   2  -2      137.37      115.13     28.83 o 
  -7   2  -2      231.71      235.71     36.53 o 
  -6   2  -2       76.69       79.95     17.99 o 
  -5   2  -2      776.11      796.87     19.29 o 
  -4   2  -2     1083.15     1069.92     17.40 o 
  -3   2  -2      675.50      654.82     19.37 o 
  -2   2  -2     1413.91     1425.90     41.04 o 
  -1   2  -2     2121.09     2129.60     52.75 o 
   0   2  -2     1725.51     1859.64     35.92 o 
   1   2  -2     1488.88     1481.81     26.08 o 
   2   2  -2      245.62      205.89     10.49 o 
   3   2  -2      620.30      597.61      9.37 o 
   4   2  -2      388.38      386.52     18.06 o 
   5   2  -2      699.56      726.37     12.97 o 
   6   2  -2      110.82       99.99      9.75 o 
   7   2  -2      270.64      267.93      9.62 o 
   8   2  -2      916.27      900.67     21.66 o 
   9   2  -2      261.01      253.70     19.21 o 
  10   2  -2       68.85       62.98     24.84 o 
  11   2  -2      331.60      331.37     31.64 o 
  12   2  -2       45.71       37.05     40.98 o 
  -9   3  -2      112.67      120.86     78.96 o 
  -8   3  -2      404.69      418.32     55.65 o 
  -7   3  -2        2.09       -0.80     32.73 o 
  -6   3  -2     1090.80     1069.99     63.38 o 
  -5   3  -2      315.09      266.66     42.56 o 
  -4   3  -2      689.85      599.32     45.89 o 
  -3   3  -2      291.61      247.88     29.91 o 
  -2   3  -2       93.98      107.74     37.07 o 
  -1   3  -2      190.80      144.33     34.40 o 
   0   3  -2      284.28      249.90     27.30 o 
   1   3  -2      352.35      367.44     30.73 o 
   2   3  -2     1094.10     1115.40     31.02 o 
   3   3  -2      518.98      573.09     29.31 o 
   4   3  -2     1171.26     1266.29     38.61 o 
   5   3  -2      229.48      207.32     23.30 o 
   6   3  -2      503.99      508.06     15.82 o 
   7   3  -2      263.08      247.86     16.86 o 
   8   3  -2      111.65      101.62     24.57 o 
   9   3  -2      124.46      111.80     29.85 o 
  10   3  -2      222.69      233.05     35.47 o 
  11   3  -2       84.80       71.93     41.99 o 
  -7   4  -2       70.84       92.77     88.73 o 
  -6   4  -2      133.55      145.79     52.34 o 
  -5   4  -2      218.74      185.44     41.10 o 
  -4   4  -2       10.52       -5.56     59.20 o 
  -3   4  -2      216.92      234.03     56.34 o 
  -2   4  -2      430.68      471.33     29.36 o 
  -1   4  -2      385.33      387.31     29.04 o 
   0   4  -2      107.50       90.25     28.77 o 
   1   4  -2      200.24      197.48     33.33 o 
   2   4  -2      202.76      207.83     22.25 o 
   3   4  -2       24.50       29.04     33.98 o 
   4   4  -2       99.90      111.13     35.12 o 
   5   4  -2      422.86      403.32     35.60 o 
   6   4  -2      169.80      160.57     22.34 o 
   7   4  -2      419.08      403.12     31.52 o 
   8   4  -2       38.25       41.67     37.06 o 
  -3   5  -2       92.11      100.34     69.34 o 
  -2   5  -2       90.15      127.72     67.40 o 
  -1   5  -2      165.56      187.47     61.12 o 
   0   5  -2      196.86      185.64     53.98 o 
   1   5  -2      107.20      130.08     52.34 o 
   2   5  -2        8.51       11.42     45.58 o 
   3   5  -2      242.89      275.79     47.96 o 
   4   5  -2        8.09       14.29     60.78 o 
 -11   0  -1        3.73       -4.92     59.13 o 
  -9   0  -1     1112.75     1330.07     60.29 o 
  -7   0  -1     1711.47     1763.00     33.50 o 
  -5   0  -1     3260.99     3421.36     58.98 o 
  -3   0  -1      411.58      438.37      7.26 o 
  -1   0  -1     6719.76     6482.74     29.45 o 
   1   0  -1     2712.91     2919.41     28.14 o 
   3   0  -1     3382.69     3364.15     71.35 o 
   5   0  -1     1473.90     1419.58     22.36 o 
   7   0  -1       28.70       28.70      8.68 o 
   9   0  -1     2917.66     3182.87     63.15 o 
  11   0  -1      441.20      512.30     36.75 o 
  13   0  -1      470.51      502.70     90.34 o 
 -11   1  -1      187.90      212.04     70.92 o 
 -10   1  -1      478.55      486.19     34.69 o 
  -9   1  -1      304.97      276.25     36.10 o 
  -8   1  -1      629.04      639.89     38.42 o 
  -7   1  -1       66.11       65.63     34.30 o 
  -6   1  -1      857.45      845.77     21.63 o 
  -5   1  -1      479.99      453.84     18.87 o 
  -4   1  -1     3264.45     3206.03     40.84 o 
  -3   1  -1     1119.85     1097.09      9.15 o 
  -2   1  -1      651.83      629.97      9.93 o 
  -1   1  -1      144.99      146.46      5.88 o 
   0   1  -1     5812.77     6026.28    110.59 o 
   1   1  -1      164.44      168.34      6.28 o 
   2   1  -1      161.31      169.48     13.44 o 
   3   1  -1      908.58      946.44     10.23 o 
   4   1  -1     2547.50     2506.94     17.28 o 
   5   1  -1     1105.29     1105.73     10.66 o 
   6   1  -1     1102.56     1108.40     17.03 o 
   7   1  -1     1184.34     1173.97     18.20 o 
   8   1  -1      519.19      524.41     13.49 o 
   9   1  -1       89.74       76.83     13.47 o 
  10   1  -1      632.78      656.12     17.94 o 
  11   1  -1       13.16       11.19     24.71 o 
  12   1  -1       91.83       90.93     29.74 o 
 -10   2  -1      215.61      231.42     42.02 o 
  -9   2  -1      143.98      130.64     34.14 o 
  -8   2  -1      303.30      303.62     27.54 o 
  -7   2  -1       90.19       59.21     24.50 o 
  -6   2  -1      588.54      584.67     23.21 o 
  -5   2  -1      651.42      659.63     14.04 o 
  -4   2  -1      468.95      430.50     14.96 o 
  -3   2  -1       70.50       46.96     14.61 o 
  -2   2  -1      626.74      581.45     27.28 o 
  -1   2  -1     3369.36     3724.52    259.61 o 
   0   2  -1     1435.64     1418.09     44.73 o 
   1   2  -1      427.09      418.91     14.05 o 
   2   2  -1     1040.17     1098.12     37.90 o 
   3   2  -1      218.74      202.21      9.12 o 
   4   2  -1      962.15      998.87     19.88 o 
   5   2  -1     2905.44     3105.60     32.64 o 
   6   2  -1      580.49      607.02     12.08 o 
   7   2  -1      249.02      213.24      8.03 o 
   8   2  -1      277.30      289.68     17.92 o 
   9   2  -1      272.21      253.40     20.81 o 
  10   2  -1      277.43      253.68     25.81 o 
  11   2  -1       60.98       65.40     31.55 o 
  12   2  -1       88.85       89.85     41.38 o 
 -10   3  -1       45.33       64.17     85.28 o 
  -9   3  -1      361.27      326.64     75.96 o 
  -8   3  -1      131.09      132.04     62.96 o 
  -7   3  -1      419.33      453.78     51.90 o 
  -6   3  -1      447.97      503.39     31.20 o 
  -5   3  -1      524.27      523.20     43.12 o 
  -4   3  -1       16.32        9.29     37.28 o 
  -3   3  -1       60.76       79.15     34.05 o 
  -2   3  -1      248.08      195.57     31.51 o 
  -1   3  -1      869.45      948.12     49.74 o 
   0   3  -1      576.28      582.21     38.13 o 
   1   3  -1     1922.76     1878.53     61.78 o 
   2   3  -1       81.96       67.03     10.25 o 
   3   3  -1      715.48      747.63     36.95 o 
   4   3  -1      307.69      334.57     21.38 o 
   5   3  -1      230.63      219.34     22.23 o 
   6   3  -1       82.80       80.79     13.57 o 
   7   3  -1      103.73       90.20     20.47 o 
   8   3  -1        8.36       18.26     25.05 o 
   9   3  -1      297.90      306.33     27.63 o 
  10   3  -1      107.79       99.33     34.34 o 
  -8   4  -1        2.69       26.12     90.79 o 
  -7   4  -1       18.06       34.76     78.77 o 
  -6   4  -1      181.64      171.81     57.05 o 
  -5   4  -1       85.23       62.06     69.06 o 
  -4   4  -1      648.57      593.89     45.23 o 
  -3   4  -1      184.31      212.52     57.02 o 
  -2   4  -1      556.10      530.38     42.34 o 
  -1   4  -1       14.69       14.54     29.67 o 
   0   4  -1      218.05      214.50     28.36 o 
   1   4  -1      119.44      147.15     22.74 o 
   2   4  -1       30.03       41.14     22.53 o 
   3   4  -1      273.67      303.33     33.96 o 
   4   4  -1      172.66      155.62     25.92 o 
   5   4  -1       73.80       41.94     33.27 o 
   6   4  -1      389.01      407.81     26.04 o 
   7   4  -1      161.05      175.38     33.32 o 
   8   4  -1      182.36      183.79     38.62 o 
  -4   5  -1       98.29      103.12     92.72 o 
  -3   5  -1      132.73       91.12     74.85 o 
  -2   5  -1      213.79      191.21     71.21 o 
  -1   5  -1       49.69       50.99     85.63 o 
   0   5  -1      152.49      135.02     76.10 o 
   1   5  -1       30.53       27.56     78.23 o 
   2   5  -1      330.52      342.19     55.22 o 
   3   5  -1       89.55       54.28     58.03 o 
   4   5  -1       18.91       22.43     89.17 o 
 -12   0   0      351.15      329.83     77.66 o 
 -10   0   0     1533.04     1668.25     75.37 o 
  -6   0   0      904.50      912.66     22.68 o 
  -4   0   0     1303.38     1186.37     16.74 o 
  -2   0   0      697.96      725.04     11.04 o 
   2   0   0      718.57      745.53     14.05 o 
   4   0   0     1198.77     1152.79     28.76 o 
   6   0   0     1117.92     1146.60     26.49 o 
   8   0   0      478.38      489.74     22.31 o 
  10   0   0     1569.26     1666.68     52.19 o 
  12   0   0      285.91      281.01     53.54 o 
 -12   1   0      124.47      119.82     87.12 o 
 -11   1   0       44.61       52.06     44.07 o 
 -10   1   0       53.26       50.97     27.27 o 
  -9   1   0      493.33      453.95     37.57 o 
  -8   1   0      317.13      315.87     17.97 o 
  -7   1   0      455.15      420.88     27.17 o 
  -6   1   0      548.27      544.96     19.57 o 
  -5   1   0     3277.07     3168.31     47.33 o 
  -4   1   0     1632.08     1636.19     17.99 o 
  -3   1   0     1144.75     1083.21     11.03 o 
  -2   1   0     3043.31     3143.29     39.62 o 
  -1   1   0     1851.67     1911.36     50.11 o 
   0   1   0      629.11      556.89     20.16 o 
   1   1   0     1744.01     1833.98     15.67 o 
   2   1   0     3258.98     3426.27     24.93 o 
   3   1   0     1020.19      991.18     15.73 o 
   4   1   0     1748.28     1878.48     28.61 o 
   5   1   0     3342.55     3423.22     30.12 o 
   6   1   0      537.00      533.22     11.74 o 
   7   1   0      381.51      375.15     17.38 o 
   8   1   0      263.57      234.02     12.18 o 
   9   1   0      558.10      566.63     16.06 o 
  10   1   0       45.86       38.01     19.45 o 
  11   1   0       61.82       58.84     25.89 o 
  12   1   0      136.13      142.18     31.00 o 
 -11   2   0      173.66      146.55     71.42 o 
 -10   2   0      353.90      346.72     38.48 o 
  -9   2   0      299.45      323.24     31.64 o 
  -8   2   0      455.76      461.71     26.79 o 
  -7   2   0      549.33      546.63     27.00 o 
  -6   2   0      598.39      574.57     52.74 o 
  -5   2   0      785.07      849.87     30.64 o 
  -4   2   0     2026.25     2213.48     66.60 o 
   0   2   0      412.77      387.17     18.68 o 
   1   2   0      852.99      866.47     24.37 o 
   2   2   0      592.39      594.84     14.54 o 
   3   2   0      605.00      600.01     11.99 o 
   4   2   0     2043.36     2252.55     80.05 o 
   5   2   0      801.60      856.65     18.96 o 
   6   2   0      595.99      594.90     18.79 o 
   7   2   0      588.70      596.93     21.06 o 
   8   2   0      392.70      378.95     18.04 o 
   9   2   0      324.03      317.22     19.54 o 
  10   2   0      407.25      412.37     24.12 o 
  11   2   0      148.38      112.94     33.84 o 
 -10   3   0      335.10      351.72     78.54 o 
  -9   3   0      255.04      214.95     65.66 o 
  -8   3   0      479.86      522.96     47.62 o 
  -7   3   0       10.49        3.47     49.84 o 
  -6   3   0      134.19      121.23     48.66 o 
  -5   3   0      165.57      150.41     40.14 o 
  -4   3   0      144.77      165.86     25.69 o 
  -3   3   0      124.48      112.33     12.42 o 
  -2   3   0     1179.27     1263.88     53.85 o 
  -1   3   0      123.48      116.21     22.42 o 
   0   3   0     1799.06     1925.49     43.42 o 
   1   3   0      126.07      110.54     11.73 o 
   2   3   0     1088.62     1193.02     29.90 o 
   3   3   0      115.94      112.58     11.59 o 
   4   3   0      132.50      150.67     25.87 o 
   5   3   0      177.04      182.68     25.18 o 
   6   3   0      140.68      148.51     14.18 o 
   7   3   0       13.08       20.72     23.47 o 
   8   3   0      507.18      509.64     27.48 o 
   9   3   0      248.97      233.25     31.60 o 
  10   3   0      337.21      310.53     35.88 o 
  -8   4   0        8.71        5.20     85.25 o 
  -7   4   0      140.58      178.88     69.56 o 
  -6   4   0      428.28      363.73     74.71 o 
  -5   4   0      422.91      361.48     62.86 o 
  -4   4   0      198.14      152.28     61.66 o 
  -3   4   0      393.55      405.32     42.22 o 
  -2   4   0      262.36      296.70     21.64 o 
  -1   4   0      151.31      145.28     23.02 o 
   0   4   0      184.60      194.21     18.23 o 
   1   4   0      161.94      158.67     19.97 o 
   2   4   0      267.26      309.58     33.97 o 
   3   4   0      403.36      466.92     31.61 o 
   4   4   0      228.00      205.02     33.54 o 
   5   4   0      399.41      392.88     35.06 o 
   6   4   0      396.55      430.53     25.81 o 
   7   4   0      114.38      114.11     33.15 o 
   8   4   0       12.27       21.25     37.98 o 
  -4   5   0      165.94      155.54    100.95 o 
  -3   5   0       28.35       80.60     90.00 o 
  -2   5   0       46.26       29.84     52.29 o 
  -1   5   0      231.99      252.98     55.39 o 
   0   5   0       11.67       25.28     75.92 o 
   1   5   0      198.19      190.65     72.39 o 
   2   5   0       63.56       63.09     54.36 o 
   3   5   0       25.50       52.76     58.04 o 
   4   5   0      152.12      146.79     90.26 o 
 -13   0   1      531.07      602.42     89.25 o 
 -11   0   1      461.11      517.73     60.90 o 
  -9   0   1     2725.36     2934.92     95.87 o 
  -7   0   1       77.99       77.15     26.65 o 
  -5   0   1     1373.15     1298.16     34.05 o 
  -3   0   1     3675.19     3670.91     48.93 o 
  -1   0   1     2860.07     3275.48     34.24 o 
   1   0   1     6577.70     6588.71     57.36 o 
   3   0   1      269.73      282.75     10.02 o 
   5   0   1     3375.06     3403.68     53.42 o 
   7   0   1     1635.68     1635.97     28.41 o 
   9   0   1     1069.19     1093.51     39.15 o 
  11   0   1       20.02       20.09     44.09 o 
 -12   1   1      133.94      120.92     55.55 o 
 -11   1   1        8.78        1.53     41.80 o 
 -10   1   1      570.64      597.83     26.09 o 
  -9   1   1      111.72      114.17     21.61 o 
  -8   1   1      555.15      548.67     20.30 o 
  -7   1   1     1250.74     1162.78     37.19 o 
  -6   1   1     1098.15     1122.45     41.14 o 
  -5   1   1     1097.21     1085.73     38.85 o 
  -4   1   1     2594.15     2510.41     72.79 o 
  -3   1   1      832.67      869.81     31.80 o 
  -2   1   1      104.57      111.23     12.01 o 
  -1   1   1      210.23      228.56      6.27 o 
   0   1   1     6000.22     6147.10     38.95 o 
   1   1   1      118.25      110.49      4.75 o 
   2   1   1      553.25      560.30     12.44 o 
   3   1   1     1088.77     1073.06     25.39 o 
   4   1   1     3235.06     3282.12     38.82 o 
   5   1   1      434.25      446.04     20.66 o 
   6   1   1      952.51      909.26     23.62 o 
   7   1   1       53.08       44.17     11.35 o 
   8   1   1      522.45      579.00     15.75 o 
   9   1   1      352.36      342.60     19.03 o 
  10   1   1      570.07      569.98     20.83 o 
  11   1   1      205.11      218.26     27.45 o 
  12   1   1      117.36      133.02     37.80 o 
 -12   2   1       99.83       93.12     65.59 o 
 -11   2   1       51.18       52.44     49.62 o 
 -10   2   1      251.42      269.25     37.49 o 
  -9   2   1      306.81      269.99     39.15 o 
  -8   2   1      258.18      234.92     33.14 o 
  -7   2   1      321.76      306.81     22.80 o 
  -6   2   1      611.22      582.50     26.90 o 
  -5   2   1     2813.05     2882.55     56.20 o 
  -4   2   1     1010.91     1046.75     45.79 o 
  -2   2   1     1083.80     1154.37     26.27 o 
  -1   2   1      364.42      397.30     21.07 o 
   0   2   1     1344.92     1391.18     24.59 o 
   1   2   1     3482.36     3756.33     46.33 o 
   2   2   1      528.91      555.91     14.13 o 
   3   2   1       40.18       26.57      7.86 o 
   4   2   1      509.72      495.34     31.83 o 
   5   2   1      641.84      656.47     18.59 o 
   6   2   1      623.97      606.30     22.83 o 
   7   2   1       83.48       61.93     16.66 o 
   8   2   1      314.23      294.99     16.93 o 
   9   2   1      141.63      133.26     19.89 o 
  10   2   1      216.14      203.72     26.20 o 
  11   2   1      315.36      315.63     30.70 o 
 -10   3   1      108.58       78.75     73.27 o 
  -9   3   1      284.52      283.92     67.66 o 
  -8   3   1       11.08       24.52     45.98 o 
  -7   3   1       59.77       78.59     45.30 o 
  -6   3   1       75.65       57.47     40.19 o 
  -5   3   1      217.85      141.71     39.79 o 
  -4   3   1      320.18      319.61     32.86 o 
  -3   3   1      755.56      846.31     76.48 o 
  -2   3   1       76.33       58.29     14.94 o 
  -1   3   1     1925.96     1980.74     42.57 o 
   0   3   1      570.37      616.03     20.23 o 
   1   3   1      876.37      908.71     23.78 o 
   2   3   1      253.85      254.25     17.36 o 
   3   3   1       95.57       87.64     12.82 o 
   4   3   1       14.20       15.71      7.86 o 
   5   3   1      554.77      551.04     16.80 o 
   6   3   1      467.06      456.76     19.24 o 
   7   3   1      404.86      422.98     20.82 o 
   8   3   1      122.08      119.87     30.34 o 
   9   3   1      316.87      288.32     31.07 o 
  10   3   1       47.76       52.41     34.10 o 
  -8   4   1      197.36      220.20     75.01 o 
  -7   4   1      155.48      107.38     79.23 o 
  -6   4   1      381.74      475.89     62.67 o 
  -5   4   1       77.25       63.97     62.67 o 
  -4   4   1      139.87      108.90     57.52 o 
  -3   4   1      241.06      214.13     55.87 o 
  -2   4   1       26.89       37.87     27.22 o 
  -1   4   1      131.09      158.58     23.39 o 
   0   4   1      243.04      232.97     22.36 o 
   1   4   1       16.62        7.51     22.77 o 
   2   4   1      578.92      649.40     32.61 o 
   3   4   1      195.38      203.31     32.30 o 
   4   4   1      646.29      671.29     87.30 o 
   5   4   1       72.34       54.28     62.91 o 
   6   4   1      153.64      144.47     30.15 o 
   7   4   1       14.84       40.33     38.30 o 
   8   4   1       10.10       11.81     40.34 o 
  -4   5   1       21.10       18.96     82.73 o 
  -3   5   1       81.57       74.02     60.83 o 
  -2   5   1      342.20      409.96     50.33 o 
  -1   5   1       37.76       28.52     51.39 o 
   0   5   1      122.16       93.71     78.33 o 
   1   5   1       56.24       51.47     70.67 o 
   2   5   1      182.55      217.90     55.72 o 
   3   5   1      142.55      136.41     58.91 o 
   4   5   1      128.45      122.47     90.38 o 
 -10   0   2      558.68      638.31     51.18 o 
  -8   0   2      158.03      177.36     34.49 o 
  -4   0   2    12328.07    11960.80     63.06 o 
  -2   0   2     3180.66     3283.27     20.87 o 
   2   0   2     1342.90     1541.24     26.50 o 
   4   0   2     1266.31     1159.26     27.55 o 
   6   0   2     2801.48     2856.26     48.52 o 
   8   0   2     1818.06     1922.24     48.28 o 
  10   0   2      229.56      222.62     27.73 o 
  12   0   2       22.26       26.14     65.57 o 
 -13   1   2      161.09      187.05     68.12 o 
 -12   1   2       18.51       44.09     51.41 o 
 -11   1   2       38.86       32.43     40.77 o 
 -10   1   2      185.38      169.45     23.57 o 
  -9   1   2     1817.71     1956.00     44.70 o 
  -8   1   2       97.13       79.68     35.44 o 
  -7   1   2      253.73      190.81     28.82 o 
  -5   1   2     2704.98     2789.34     66.87 o 
  -4   1   2      312.90      309.00      8.13 o 
  -1   1   2     2205.55     2228.88     22.53 o 
   0   1   2     5558.32     5685.18     74.17 o 
   1   1   2     8171.46     8147.33     70.26 o 
   2   1   2     1010.91     1058.00     15.87 o 
   3   1   2      694.52      786.81     20.59 o 
   4   1   2      789.55      833.99     23.74 o 
   5   1   2     2262.80     2224.28     44.71 o 
   6   1   2       35.43       30.33      9.09 o 
   7   1   2       80.32       66.13     13.75 o 
   8   1   2       73.75       62.43     15.78 o 
   9   1   2      568.41      553.69     24.16 o 
  10   1   2      393.93      413.57     23.07 o 
  11   1   2      131.62      133.07     32.12 o 
 -12   2   2       65.90       69.71     64.29 o 
 -11   2   2      305.87      310.74     48.61 o 
 -10   2   2       59.66       45.62     37.82 o 
  -9   2   2      234.38      193.65     30.95 o 
  -8   2   2      920.13      957.25     38.51 o 
  -7   2   2      334.08      303.99     22.44 o 
  -6   2   2       91.03       63.14     18.71 o 
  -5   2   2      764.98      807.17     30.87 o 
  -4   2   2      375.82      339.13     26.00 o 
  -2   2   2      300.31      270.06     14.82 o 
  -1   2   2     1415.74     1428.72     18.45 o 
   0   2   2     1805.23     1814.32     28.25 o 
   1   2   2     2030.96     2124.81     27.29 o 
   2   2   2     1324.90     1352.32     20.83 o 
   3   2   2      721.76      699.66     13.90 o 
   4   2   2      988.84      992.14     16.58 o 
   5   2   2      845.41      843.04     20.10 o 
   6   2   2      111.39       98.49     15.19 o 
   7   2   2      209.68      204.79     15.46 o 
   8   2   2      142.05      114.89     21.79 o 
   9   2   2       43.90       47.72     24.03 o 
  10   2   2      434.94      447.83     26.55 o 
  11   2   2      119.61      110.27     36.22 o 
 -11   3   2       77.20       81.41     70.38 o 
 -10   3   2      190.81      196.10     58.10 o 
  -9   3   2      121.90      107.61     43.78 o 
  -8   3   2       93.95       76.92     35.53 o 
  -7   3   2      266.95      286.71     51.23 o 
  -6   3   2      562.63      524.14     43.53 o 
  -5   3   2      233.84      190.88     29.44 o 
  -4   3   2     1129.29     1174.08     59.77 o 
  -3   3   2      536.22      572.53     27.29 o 
  -2   3   2     1089.32     1163.31     46.00 o 
  -1   3   2      337.79      357.03     24.28 o 
   0   3   2      255.27      271.61      9.74 o 
   1   3   2      201.23      223.02     14.39 o 
   2   3   2       76.39       78.05     14.57 o 
   3   3   2      295.20      302.13     14.41 o 
   4   3   2      783.89      686.28     47.26 o 
   5   3   2      300.84      306.65     14.46 o 
   6   3   2     1057.85     1135.49     30.24 o 
   7   3   2        2.97        2.14     23.90 o 
   8   3   2      374.35      362.04     33.21 o 
   9   3   2      105.31      118.62     37.75 o 
  -8   4   2       28.36       35.72     86.46 o 
  -7   4   2      417.79      434.63     65.54 o 
  -6   4   2      167.40      158.19     60.34 o 
  -5   4   2      382.74      375.98     61.77 o 
  -4   4   2       88.46       70.03     60.31 o 
  -3   4   2       29.83       36.88     54.66 o 
  -2   4   2      225.12      247.39     22.60 o 
  -1   4   2      249.55      257.41     35.99 o 
   0   4   2      125.56      108.98     23.31 o 
   1   4   2      386.02      399.58     22.71 o 
   2   4   2      406.45      448.46     28.77 o 
   3   4   2      194.07      214.25     34.55 o 
   4   4   2        6.44       -2.50     32.81 o 
   5   4   2      208.36      193.56     61.14 o 
   6   4   2      119.46      120.27     29.99 o 
   7   4   2       71.73       67.52     40.49 o 
  -4   5   2        3.95        5.00     57.34 o 
  -3   5   2      226.61      241.18     62.80 o 
  -2   5   2       16.02       34.10     55.00 o 
  -1   5   2      126.08      145.86     56.03 o 
   0   5   2      194.27      175.89     74.76 o 
   1   5   2      129.79      131.64     80.14 o 
   2   5   2       86.42      113.03     59.07 o 
   3   5   2      104.80      164.84     60.27 o 
 -13   0   3      707.59      791.42     80.00 o 
 -11   0   3       11.90       56.62     61.94 o 
  -9   0   3      528.93      553.37     46.86 o 
  -7   0   3     1203.71     1106.99     56.12 o 
  -5   0   3     6218.46     6364.94     40.62 o 
  -3   0   3     4581.24     4620.85     32.58 o 
  -1   0   3     1989.53     2080.31     27.93 o 
   1   0   3     1169.62     1073.69     16.25 o 
   3   0   3     1419.81     1395.07     19.64 o 
   5   0   3     3767.24     3793.60     36.04 o 
   7   0   3      193.52      215.25     15.27 o 
   9   0   3      468.25      447.31     24.08 o 
  11   0   3      260.71      263.58     55.57 o 
 -13   1   3       22.91       27.13     65.21 o 
 -12   1   3      210.73      235.04     57.32 o 
 -11   1   3      352.55      401.52     31.21 o 
 -10   1   3      441.70      424.95     23.21 o 
  -9   1   3      653.58      678.54     22.40 o 
  -8   1   3     1609.37     1730.26     71.55 o 
  -7   1   3      462.08      463.71     50.67 o 
  -6   1   3       36.97       25.88     10.36 o 
  -5   1   3       20.19       14.62      8.63 o 
  -4   1   3     3428.38     3439.32     63.56 o 
  -3   1   3      310.67      332.06     13.15 o 
  -2   1   3      222.92      184.45      8.24 o 
  -1   1   3     2177.57     2257.19     22.93 o 
   0   1   3     4138.35     4105.10     33.48 o 
   1   1   3     1804.34     1824.99     21.94 o 
   2   1   3     1417.65     1545.61     21.56 o 
   3   1   3      786.24      866.22     20.29 o 
   4   1   3      712.33      709.62     40.67 o 
   5   1   3       91.84       75.31      9.01 o 
   6   1   3      765.75      779.49     20.40 o 
   7   1   3      319.62      309.60     11.55 o 
   8   1   3      286.45      254.53     18.99 o 
   9   1   3      187.12      165.03     24.75 o 
  10   1   3      437.76      482.55     26.97 o 
  11   1   3       47.92       55.45     32.03 o 
 -12   2   3      125.37      150.84     66.86 o 
 -11   2   3       73.80       62.66     47.85 o 
 -10   2   3      301.98      272.77     38.05 o 
  -9   2   3      996.05      951.28     41.34 o 
  -8   2   3      254.69      274.38     30.99 o 
  -7   2   3      230.10      174.69     24.93 o 
  -6   2   3      775.50      752.77     62.58 o 
  -5   2   3      438.06      472.01     37.10 o 
  -4   2   3      857.63      922.04     47.12 o 
  -2   2   3      237.77      227.31      9.46 o 
  -1   2   3      838.65      915.69     21.07 o 
   0   2   3      808.12      795.07     15.53 o 
   1   2   3     2060.65     2191.72     25.63 o 
   2   2   3      821.46      855.66     23.08 o 
   3   2   3      555.94      560.12     17.73 o 
   4   2   3      672.91      628.03     30.48 o 
   5   2   3      430.60      379.19     13.52 o 
   6   2   3      715.02      691.10     20.66 o 
   7   2   3      143.12      123.44     14.94 o 
   8   2   3      155.36      178.10     22.15 o 
   9   2   3      688.67      659.49     23.31 o 
  10   2   3       73.94       77.61     32.19 o 
 -11   3   3      116.69      158.24     72.14 o 
 -10   3   3      106.42      110.37     56.51 o 
  -9   3   3       28.57       17.59     39.36 o 
  -8   3   3      136.27      135.84     38.30 o 
  -7   3   3      243.85      205.42     31.94 o 
  -6   3   3      131.92      116.03     35.15 o 
  -5   3   3     1921.09     1886.96     77.80 o 
  -4   3   3      382.44      448.28     38.46 o 
  -3   3   3      920.03      901.96     51.35 o 
  -2   3   3       74.37       61.00     15.20 o 
  -1   3   3      243.86      245.32     13.48 o 
   0   3   3       65.61       68.05     11.33 o 
   1   3   3      416.26      454.90     18.62 o 
   2   3   3      643.00      635.43     40.15 o 
   3   3   3      232.40      250.72     11.28 o 
   4   3   3      151.81      143.07     28.23 o 
   5   3   3      847.64      870.15     39.58 o 
   6   3   3       28.78       16.32     25.34 o 
   7   3   3      259.38      281.66     27.28 o 
   8   3   3      104.60       88.40     36.13 o 
   9   3   3       12.74       17.07     41.24 o 
  -8   4   3      109.97      129.99     69.91 o 
  -7   4   3      138.45      139.11     59.95 o 
  -6   4   3       66.32       84.05     68.06 o 
  -5   4   3       14.64       29.29     36.82 o 
  -4   4   3      122.26       97.58     36.93 o 
  -3   4   3        8.19       17.17     32.83 o 
  -2   4   3      323.73      335.76     24.81 o 
  -1   4   3      359.98      378.30     23.40 o 
   0   4   3      938.10     1017.77     34.56 o 
   1   4   3      234.73      262.95     24.14 o 
   2   4   3      348.85      357.38     25.54 o 
   3   4   3       23.90       32.55     35.52 o 
   4   4   3       35.84       36.04     38.40 o 
   5   4   3       30.42       35.86     27.44 o 
   6   4   3      116.10      123.19     37.27 o 
   7   4   3      177.84      215.29     40.53 o 
  -4   5   3       60.21       71.78     56.36 o 
  -3   5   3       33.19       35.25     60.93 o 
  -2   5   3      218.18      236.27     57.97 o 
  -1   5   3      160.55      129.16     55.96 o 
   0   5   3       69.05       55.30     81.85 o 
   1   5   3       97.13       85.33     73.79 o 
   2   5   3      184.37      223.72     62.60 o 
 -12   0   4       20.12        8.91     44.10 o 
 -10   0   4      191.86      185.84     28.17 o 
  -8   0   4     2057.46     2101.55    113.42 o 
  -6   0   4     1345.50     1396.32     19.07 o 
  -4   0   4     6602.39     6764.10     36.12 o 
  -2   0   4      446.18      727.44     31.18 o 
   0   0   4     4723.28     4532.15     31.02 o 
   2   0   4     3217.97     3143.35     31.58 o 
   4   0   4     4115.38     4312.91     40.24 o 
   6   0   4      688.43      821.47     18.80 o 
   8   0   4       43.25       16.90     20.98 o 
  10   0   4      702.35      731.85     36.79 o 
 -13   1   4      544.00      529.22     64.07 o 
 -12   1   4      135.17      116.09     51.65 o 
 -11   1   4      168.42      156.39     37.43 o 
 -10   1   4      498.46      462.71     28.89 o 
  -9   1   4      824.68      799.09     26.46 o 
  -8   1   4      299.96      306.67     15.16 o 
  -7   1   4      250.55      241.21     20.84 o 
  -6   1   4       61.45       57.25      8.56 o 
  -5   1   4      792.15      786.05     19.14 o 
  -4   1   4     1117.51     1137.08     59.55 o 
  -3   1   4     2667.96     2631.68     33.85 o 
  -2   1   4      338.28      299.39     10.65 o 
  -1   1   4     2666.70     2684.91     35.17 o 
   0   1   4      833.49      835.82     16.13 o 
   1   1   4     2843.64     2960.87     38.05 o 
   2   1   4       71.89       68.79      5.59 o 
   3   1   4      159.51      162.18     14.98 o 
   4   1   4      118.50      105.22     10.10 o 
   5   1   4      815.08      754.19     17.21 o 
   6   1   4      981.87      998.86     23.63 o 
   7   1   4       56.26       65.72     15.76 o 
   8   1   4      304.42      257.27     18.83 o 
   9   1   4      633.99      648.58     23.31 o 
  10   1   4      155.19      143.30     32.34 o 
  11   1   4       81.95      103.05     39.50 o 
 -12   2   4      350.62      393.13     51.14 o 
 -11   2   4      253.85      230.37     50.40 o 
 -10   2   4      337.11      338.28     41.01 o 
  -9   2   4      309.66      321.84     33.50 o 
  -8   2   4      592.57      522.12     73.22 o 
  -7   2   4      241.57      204.21     25.66 o 
  -6   2   4       91.89       77.59     23.53 o 
  -5   2   4      903.73      903.78     34.30 o 
  -4   2   4     1310.34     1269.24     46.95 o 
  -3   2   4     1442.11     1648.56     58.44 o 
  -2   2   4      234.06      223.79     11.38 o 
  -1   2   4      690.54      669.39     14.05 o 
   0   2   4     1597.66     1606.23     24.23 o 
   1   2   4     1597.17     1720.51     25.45 o 
   2   2   4      102.71      103.77      9.48 o 
   3   2   4      451.73      461.21     19.66 o 
   4   2   4      132.09      128.30     11.71 o 
   5   2   4      164.58      166.97     13.85 o 
   6   2   4      981.28      982.33     37.63 o 
   7   2   4      273.90      252.84     18.80 o 
   8   2   4      255.46      246.76     25.18 o 
   9   2   4       94.32       90.42     27.47 o 
  10   2   4      140.04      144.45     36.03 o 
 -11   3   4      100.65       92.72     64.31 o 
 -10   3   4       80.64       54.52     50.72 o 
  -9   3   4       93.23       72.14     44.20 o 
  -8   3   4      390.48      303.86     41.38 o 
  -7   3   4      254.14      246.63     38.00 o 
  -6   3   4      869.53      812.97     53.55 o 
  -5   3   4      227.36      217.28     25.13 o 
  -4   3   4      828.48      772.55     49.27 o 
  -3   3   4       79.52       75.73     21.15 o 
  -2   3   4       79.80       87.70     11.75 o 
  -1   3   4      289.33      273.28     22.61 o 
   0   3   4      476.14      478.43     18.86 o 
   1   3   4      110.36      100.95     11.61 o 
   2   3   4     1373.81     1402.75     24.01 o 
   3   3   4       36.78       27.81     14.66 o 
   4   3   4      579.66      621.93     22.32 o 
   5   3   4      340.47      311.16     23.13 o 
   6   3   4      194.28      161.05     27.52 o 
   7   3   4       83.63       84.06     32.17 o 
   8   3   4       49.37       61.85     37.55 o 
   9   3   4       51.83       26.71     84.73 o 
  -8   4   4      218.08      207.42     56.94 o 
  -7   4   4       25.22       36.80     42.52 o 
  -6   4   4      228.44      243.59     47.96 o 
  -5   4   4      293.28      304.77     44.78 o 
  -4   4   4       34.43       28.95     35.13 o 
  -3   4   4      336.29      312.44     34.33 o 
  -2   4   4      353.36      385.50     25.34 o 
  -1   4   4      324.11      346.22     23.99 o 
   0   4   4       34.33       31.68     27.90 o 
   1   4   4      406.13      419.50     36.98 o 
   2   4   4      430.65      454.99     28.72 o 
   3   4   4      101.99      112.52     38.75 o 
   4   4   4      219.14      200.18     68.45 o 
   5   4   4      170.29      184.12     32.84 o 
   6   4   4       55.13       68.84     37.94 o 
  -4   5   4      119.15      160.53     62.02 o 
  -3   5   4      136.66      127.26     59.05 o 
  -2   5   4       58.33       48.56     60.01 o 
  -1   5   4       44.47       36.84     85.28 o 
   0   5   4      140.14      112.35     87.34 o 
   1   5   4       37.54       24.11     91.87 o 
 -13   0   5      328.51      386.40     99.87 o 
 -11   0   5      203.40      184.20     37.42 o 
  -9   0   5     2243.40     2433.06     46.84 o 
  -7   0   5     2057.73     2029.27     35.28 o 
  -5   0   5     1373.29     1369.16     16.21 o 
  -3   0   5      885.86     1053.32     37.36 o 
  -1   0   5      611.09      642.91     12.69 o 
   1   0   5     6563.04     6351.33     43.17 o 
   3   0   5     1594.16     1749.89     58.99 o 
   5   0   5     1056.32     1055.96     23.36 o 
   7   0   5       88.08       91.14     20.01 o 
   9   0   5      388.68      411.24     29.97 o 
 -13   1   5      111.98      118.12     56.69 o 
 -12   1   5      415.90      399.91     39.11 o 
 -11   1   5      117.57      126.14     30.66 o 
 -10   1   5      331.01      318.52     29.73 o 
  -9   1   5      132.88      118.22     18.62 o 
  -8   1   5      760.31      794.37     42.36 o 
  -7   1   5      183.79      179.16      9.20 o 
  -6   1   5      186.32      199.45     15.62 o 
  -5   1   5     1378.84     1401.26     23.32 o 
  -4   1   5     2741.83     2746.75     36.20 o 
  -3   1   5     1978.03     2056.27     39.87 o 
  -2   1   5      285.05      274.21      8.43 o 
  -1   1   5      660.91      676.15     16.50 o 
   0   1   5     2725.83     2859.96     37.23 o 
   1   1   5      254.28      222.04     12.41 o 
   2   1   5      406.83      413.05     22.46 o 
   3   1   5      114.36       86.28     10.03 o 
   4   1   5      933.19      904.52     17.58 o 
   5   1   5      421.74      424.38     14.23 o 
   6   1   5      979.53     1001.48     22.31 o 
   7   1   5      398.43      408.46     17.74 o 
   8   1   5      202.15      228.44     21.75 o 
   9   1   5       35.58       56.13     27.42 o 
  10   1   5      387.54      350.10     36.29 o 
 -12   2   5       38.81       49.96     44.03 o 
 -11   2   5       24.32       10.16     37.75 o 
 -10   2   5      407.38      298.17     42.71 o 
  -9   2   5      337.20      301.29     26.30 o 
  -8   2   5      488.06      482.46     25.45 o 
  -7   2   5      511.26      497.02     24.46 o 
  -6   2   5      378.70      380.20     20.70 o 
  -5   2   5      613.58      600.10     46.44 o 
  -4   2   5      815.30      821.95     21.45 o 
  -3   2   5     1805.18     1908.33     30.90 o 
  -2   2   5      406.66      416.01     13.96 o 
  -1   2   5     1056.24     1074.91     21.44 o 
   0   2   5      725.54      729.75     16.73 o 
   1   2   5      399.38      408.65     13.99 o 
   2   2   5      840.26      880.46     17.99 o 
   3   2   5      300.73      283.02     15.27 o 
   4   2   5      284.69      277.91     12.91 o 
   5   2   5      929.12      927.55     24.18 o 
   6   2   5      194.29      190.53     17.69 o 
   7   2   5       63.22       88.93     22.88 o 
   8   2   5      196.14      172.30     29.62 o 
   9   2   5      123.44      119.97     29.49 o 
 -11   3   5      111.38      136.83     57.11 o 
 -10   3   5       31.74       39.00     45.58 o 
  -9   3   5      719.42      692.69     55.87 o 
  -8   3   5      153.59      131.70     31.40 o 
  -7   3   5      472.94      515.94     33.74 o 
  -6   3   5      156.93      145.24     29.62 o 
  -5   3   5      356.62      385.64     30.87 o 
  -4   3   5      138.18      109.55     24.19 o 
  -3   3   5      119.31      122.12     15.78 o 
  -2   3   5      128.27      117.46     15.34 o 
  -1   3   5      264.56      276.69     14.87 o 
   0   3   5      365.77      359.81     13.33 o 
   1   3   5     1636.28     1774.44     29.54 o 
   2   3   5      142.14      134.99     15.24 o 
   3   3   5      681.50      764.27     38.83 o 
   4   3   5      141.10      121.06     16.70 o 
   5   3   5       94.49       77.89     26.67 o 
   6   3   5       90.28       71.07     26.44 o 
   7   3   5      149.37      117.63     33.34 o 
   8   3   5       34.68       30.79     37.77 o 
  -8   4   5       49.72       74.68     64.04 o 
  -7   4   5       34.03       24.67     49.24 o 
  -6   4   5       36.38       53.86     44.31 o 
  -5   4   5      447.24      515.30     45.53 o 
  -4   4   5      588.92      563.95     37.06 o 
  -3   4   5      152.80      147.85     37.27 o 
  -2   4   5      472.04      506.70     36.01 o 
  -1   4   5      119.45      118.05     29.19 o 
   0   4   5      166.52      150.71     30.24 o 
   1   4   5       25.35       25.36     31.38 o 
   2   4   5      154.99      144.90     31.77 o 
   3   4   5       46.20       72.56     44.93 o 
   4   4   5       74.02       96.88     71.61 o 
   5   4   5       24.60       32.94     34.36 o 
   6   4   5      190.43      186.32     41.23 o 
  -3   5   5      167.86      170.51     95.89 o 
  -2   5   5      175.17      208.24     66.25 o 
  -1   5   5       16.52       19.96     98.26 o 
   0   5   5      188.62      217.58     87.17 o 
 -12   0   6      562.70      604.70     51.77 o 
 -10   0   6     1045.97     1068.74     68.19 o 
  -8   0   6     2305.94     2426.46     35.02 o 
  -6   0   6      146.76      153.16      9.67 o 
  -4   0   6     1287.26     1342.24     27.84 o 
  -2   0   6      440.15      435.88      7.01 o 
   0   0   6     5512.10     5421.26     59.31 o 
   2   0   6     1266.29        0.53     11.38 o 
   4   0   6       83.84       62.41     14.36 o 
   6   0   6     1138.39     1160.37     55.43 o 
   8   0   6      286.44      279.54     28.65 o 
  10   0   6      605.41      608.14     91.68 o 
 -13   1   6      471.83      462.24     56.78 o 
 -12   1   6      198.86      191.94     38.77 o 
 -11   1   6       77.10       66.36     32.81 o 
 -10   1   6       28.93       19.57     26.23 o 
  -9   1   6      815.99      754.05     38.36 o 
  -8   1   6      151.22      127.70     13.35 o 
  -7   1   6      431.23      421.44     20.48 o 
  -6   1   6      324.67      320.70     12.19 o 
  -5   1   6     2182.75     2249.72     43.67 o 
  -4   1   6      908.28      904.00     21.60 o 
  -3   1   6     2571.92     2617.18     25.83 o 
  -2   1   6      808.38      865.75     17.61 o 
  -1   1   6       68.43       51.33      8.40 o 
   0   1   6      232.95      234.02     15.12 o 
   1   1   6     2018.30     1956.70     51.25 o 
   2   1   6      832.17      839.12     18.16 o 
   3   1   6        6.53        9.78     10.17 o 
   4   1   6      334.76      320.21     14.69 o 
   5   1   6     1244.78     1296.02     24.72 o 
   6   1   6      129.61       98.93     17.13 o 
   7   1   6      219.06      229.62     20.66 o 
   8   1   6       80.40       68.22     25.88 o 
   9   1   6      179.61      231.48     29.87 o 
 -12   2   6      242.70      256.30     54.75 o 
 -11   2   6      120.53      108.55     38.21 o 
 -10   2   6      184.66      188.80     37.42 o 
  -9   2   6      304.86      283.87     30.73 o 
  -8   2   6      253.93      217.97     34.15 o 
  -7   2   6      415.17      357.91     25.14 o 
  -6   2   6      477.44      442.65     22.75 o 
  -5   2   6      445.15      400.01     20.50 o 
  -4   2   6     1252.99     1339.38     28.55 o 
  -3   2   6     1339.56     1403.89     24.88 o 
  -2   2   6       26.40       25.31     11.67 o 
  -1   2   6      738.67      731.14     16.61 o 
   0   2   6      135.77      132.41     12.74 o 
   1   2   6      567.84      571.74     18.34 o 
   2   2   6      277.84      291.34     13.83 o 
   3   2   6      357.78      353.64     11.29 o 
   4   2   6      539.45      564.03     18.71 o 
   5   2   6       93.09       89.71     20.58 o 
   6   2   6      223.41      211.54     20.96 o 
   7   2   6      238.96      262.11     27.74 o 
   8   2   6       96.05       67.43     30.95 o 
   9   2   6      157.88      143.94     38.09 o 
 -11   3   6        9.21       10.35     52.61 o 
 -10   3   6      503.52      548.09     55.35 o 
  -9   3   6      286.40      277.07     42.37 o 
  -8   3   6      901.05      935.03     39.98 o 
  -7   3   6      162.86      149.76     39.04 o 
  -6   3   6      126.76      118.76     29.62 o 
  -5   3   6      179.15      142.95     32.83 o 
  -4   3   6      132.28      162.79     26.22 o 
  -3   3   6      352.30      371.66     31.91 o 
  -2   3   6      569.07      569.12     30.36 o 
  -1   3   6       39.50       31.72     15.69 o 
   0   3   6      500.59      514.49     16.10 o 
   1   3   6      694.67      737.38     21.35 o 
   2   3   6      658.27      668.68     30.27 o 
   3   3   6      117.25       88.29     29.02 o 
   4   3   6      101.24      127.65     21.98 o 
   5   3   6       43.32       35.59     24.29 o 
   6   3   6      153.83      137.38     31.49 o 
   7   3   6      179.59      187.01     38.43 o 
  -8   4   6        3.59       19.93     58.82 o 
  -7   4   6      178.56      238.95     61.14 o 
  -6   4   6      189.31      179.17     57.29 o 
  -5   4   6      280.35      288.50     41.44 o 
  -4   4   6        3.17       13.30     37.49 o 
  -3   4   6      354.60      347.91     40.43 o 
  -2   4   6      264.35      315.78     56.57 o 
  -1   4   6       72.02       49.95     39.17 o 
   0   4   6       61.27       55.37     33.36 o 
   1   4   6      107.98       96.70     35.59 o 
   2   4   6      157.17      138.85     37.81 o 
   3   4   6      325.08      273.37     83.71 o 
   4   4   6      111.56      139.43     33.43 o 
   5   4   6      258.04      221.79     40.14 o 
 -13   0   7      390.03      331.30    102.16 o 
 -11   0   7      504.30      567.25     36.59 o 
  -9   0   7     1847.72     1807.31    112.08 o 
  -7   0   7      308.12      276.58     12.45 o 
  -5   0   7      636.09      652.50     11.04 o 
  -3   0   7     3577.74     3584.55     50.51 o 
  -1   0   7     1740.51     1706.78     17.97 o 
   1   0   7     1934.36     1915.46     27.73 o 
   3   0   7       69.30       34.10     15.33 o 
   5   0   7      853.36      899.57     26.72 o 
   7   0   7      657.55      735.77     30.20 o 
   9   0   7      596.73      721.17     39.83 o 
 -13   1   7      160.70      151.76     60.91 o 
 -12   1   7      318.02      359.44     46.87 o 
 -11   1   7        4.42       19.62     34.16 o 
 -10   1   7       39.93       48.82     24.12 o 
  -9   1   7      219.35      162.27     18.76 o 
  -8   1   7     1369.73     1343.32     48.16 o 
  -7   1   7      730.51      664.43     27.72 o 
  -6   1   7      193.07      207.89     17.73 o 
  -5   1   7      211.36      221.80     12.17 o 
  -4   1   7     2636.18     2704.96     49.89 o 
  -3   1   7      159.31      148.32      7.70 o 
  -2   1   7      276.97      272.48     10.31 o 
  -1   1   7      126.48      100.87      8.27 o 
   0   1   7      564.46      504.33     28.63 o 
   1   1   7      505.56      453.98     15.47 o 
   2   1   7     1143.73     1190.40     30.56 o 
   3   1   7     1134.82     1133.56     22.23 o 
   4   1   7      321.27      348.28     14.39 o 
   5   1   7      295.25      315.48     16.86 o 
   6   1   7      617.72      620.92     21.90 o 
   7   1   7       29.80       10.52     25.36 o 
   8   1   7       52.18       67.72     32.09 o 
   9   1   7       52.12       44.80     42.63 o 
 -12   2   7      172.33      163.45     56.36 o 
 -11   2   7       32.79       20.26     42.48 o 
 -10   2   7      257.54      289.41     46.41 o 
  -9   2   7      272.48      256.02     33.37 o 
  -8   2   7      408.76      388.81     29.08 o 
  -7   2   7      216.08      205.08     25.07 o 
  -6   2   7      131.54      123.69     22.11 o 
  -5   2   7     1020.40     1024.20     40.45 o 
  -4   2   7      508.88      504.77     20.15 o 
  -3   2   7      122.10      116.57     11.86 o 
  -2   2   7      628.31      637.11     24.25 o 
  -1   2   7       43.45       17.94     12.22 o 
   0   2   7      355.04      355.95     15.97 o 
   1   2   7     2370.43     2371.30     54.66 o 
   2   2   7      408.95      424.49     13.95 o 
   3   2   7       50.96       59.05     15.99 o 
   4   2   7      235.55      232.88     19.14 o 
   5   2   7      526.73      488.09     18.77 o 
   6   2   7      241.33      228.68     22.68 o 
   7   2   7       55.12       45.45     32.49 o 
   8   2   7      142.69      143.73     35.63 o 
 -10   3   7       86.01       84.73     48.49 o 
  -9   3   7      350.02      336.53     42.90 o 
  -8   3   7      146.31      150.15     39.81 o 
  -7   3   7       47.34       57.72     32.20 o 
  -6   3   7      182.59      221.82     30.62 o 
  -5   3   7      207.92      181.47     31.46 o 
  -4   3   7      122.03      117.75     23.35 o 
  -3   3   7      970.27     1024.17     31.22 o 
  -2   3   7      224.37      243.66     24.65 o 
  -1   3   7     1012.37     1182.94     27.67 o 
   0   3   7      109.59      137.40     18.25 o 
   1   3   7      322.65      346.44     19.14 o 
   2   3   7       35.91       32.52     25.62 o 
   3   3   7       32.54       39.42     19.46 o 
   4   3   7       50.08       54.51     24.52 o 
   5   3   7      127.49      112.51     31.72 o 
   6   3   7      122.75      109.59     37.71 o 
  -8   4   7      228.58      218.03     74.46 o 
  -7   4   7       98.58      104.17     62.71 o 
  -6   4   7      402.67      445.82     50.63 o 
  -5   4   7       49.58       39.93     47.89 o 
  -4   4   7      317.68      380.19     49.78 o 
  -3   4   7      117.38      131.22     48.10 o 
  -2   4   7      119.53      132.08     41.67 o 
  -1   4   7       62.77       69.06     45.27 o 
   0   4   7       45.94       55.81     46.43 o 
   1   4   7       27.15       37.58     39.09 o 
   2   4   7      193.97      195.69     89.82 o 
   3   4   7      259.99      201.55     96.89 o 
   4   4   7      147.70      195.14     46.76 o 
 -12   0   8      814.92      901.08     51.39 o 
 -10   0   8      143.77      163.50     29.18 o 
  -8   0   8      377.51      339.21     20.91 o 
  -6   0   8      110.87       93.25      9.99 o 
  -4   0   8     5323.04     7433.30    274.60 o 
  -2   0   8     2013.16     2155.55     21.39 o 
   0   0   8     1156.75     1202.81     16.91 o 
   2   0   8     1291.17     1416.94     31.43 o 
   4   0   8      149.71      127.66     18.25 o 
   6   0   8      859.38      846.46     31.77 o 
   8   0   8      175.26      196.72     42.47 o 
 -12   1   8       42.86       60.93     46.68 o 
 -11   1   8      104.31      102.13     41.56 o 
 -10   1   8      310.82      290.32     25.82 o 
  -9   1   8      814.71      787.04     26.62 o 
  -8   1   8      372.16      402.65     24.17 o 
  -7   1   8      767.93      821.39     22.32 o 
  -6   1   8      817.30      834.07     20.08 o 
  -5   1   8      341.81      295.68     11.79 o 
  -4   1   8      332.45      364.08     17.49 o 
  -3   1   8     1263.43     1333.59     25.46 o 
  -2   1   8      105.75       85.46      9.50 o 
  -1   1   8      140.55      136.57     11.75 o 
   0   1   8      658.91      673.12     24.46 o 
   1   1   8     1382.48     1433.89     23.85 o 
   2   1   8      290.51      285.90     12.99 o 
   3   1   8      342.74      359.41     15.43 o 
   4   1   8      119.50      127.73     16.53 o 
   5   1   8      361.84      363.85     19.64 o 
   6   1   8        4.49        0.84     27.44 o 
   7   1   8      156.78      140.54     30.35 o 
   8   1   8       53.64       55.23     39.33 o 
 -12   2   8       96.08       92.47     59.02 o 
 -11   2   8      149.48      140.15     47.95 o 
 -10   2   8       51.22       56.19     42.47 o 
  -9   2   8      278.91      233.02     41.84 o 
  -8   2   8     1601.39     1729.73    152.45 o 
  -7   2   8      423.57      413.87     33.21 o 
  -6   2   8        9.94       14.79     23.29 o 
  -5   2   8      521.14      522.95     20.70 o 
  -4   2   8      405.78      387.55     16.30 o 
  -3   2   8      501.58      506.41     17.60 o 
  -2   2   8      229.45      237.75     20.50 o 
  -1   2   8      277.00      260.69     16.39 o 
   0   2   8      196.77      173.59     15.56 o 
   1   2   8      146.57      149.51     19.47 o 
   2   2   8      800.18      844.04     21.85 o 
   3   2   8      268.71      273.44     19.70 o 
   4   2   8      224.81      239.83     22.44 o 
   5   2   8      275.46      261.10     27.13 o 
   6   2   8      180.33      168.38     29.68 o 
   7   2   8      177.65      177.82     40.75 o 
 -10   3   8      128.96       92.68     54.47 o 
  -9   3   8       69.79       52.71     43.76 o 
  -8   3   8       89.19       70.07     39.14 o 
  -7   3   8       72.14       71.35     37.42 o 
  -6   3   8      214.56      213.59     36.46 o 
  -5   3   8       13.01        6.57     37.40 o 
  -4   3   8      552.47      554.31     35.31 o 
  -3   3   8      216.89      241.13     23.62 o 
  -2   3   8      864.79      958.96     27.09 o 
  -1   3   8       96.26       67.74     24.22 o 
   0   3   8      157.58      169.19     24.67 o 
   1   3   8       28.86       15.18     26.26 o 
   2   3   8      123.59      119.96     36.94 o 
   3   3   8      117.11      109.41     22.32 o 
   4   3   8      261.91      258.10     31.20 o 
   5   3   8      118.40      103.38     33.83 o 
   6   3   8      212.69      215.77     69.81 o 
  -7   4   8      227.29      232.27     65.75 o 
  -6   4   8      223.44      256.75     57.05 o 
  -5   4   8       83.57      121.02     56.07 o 
  -4   4   8       77.01      100.28     49.17 o 
  -3   4   8       62.27       48.67     47.30 o 
  -2   4   8      127.20      113.67     52.29 o 
  -1   4   8      206.19      206.87     52.18 o 
   0   4   8      210.91      205.12     52.58 o 
   1   4   8      305.28      249.66     79.65 o 
 -11   0   9      132.01      121.37     51.23 o 
  -9   0   9      242.19      220.42     29.36 o 
  -7   0   9     1390.43     1410.41     39.31 o 
  -5   0   9      256.30      352.24     17.37 o 
  -3   0   9     2282.30     2284.65     40.58 o 
  -1   0   9       50.34       40.53      9.42 o 
   1   0   9      603.83      577.20     32.50 o 
   3   0   9     1268.96     1298.61     30.57 o 
   5   0   9      986.33     1134.98     29.87 o 
   7   0   9       72.19       84.00     37.95 o 
 -12   1   9      266.05      266.90     49.81 o 
 -11   1   9      235.54      234.81     44.20 o 
 -10   1   9      101.50       86.35     38.14 o 
  -9   1   9      323.84      326.58     23.02 o 
  -8   1   9     1451.71     1519.16     33.24 o 
  -7   1   9      209.27      230.39     18.22 o 
  -6   1   9       20.69       20.84     15.18 o 
  -5   1   9       21.85       12.47     14.41 o 
  -4   1   9      869.10      868.16     19.71 o 
  -3   1   9      173.17      158.62     10.71 o 
  -2   1   9      335.29      359.95     13.24 o 
  -1   1   9      513.10      501.42     29.60 o 
   0   1   9      799.75      814.05     12.78 o 
   1   1   9      462.53      411.57     13.63 o 
   2   1   9      878.14      892.27     22.67 o 
   3   1   9      154.50      154.10     18.11 o 
   4   1   9      325.61      340.34     20.68 o 
   5   1   9       81.03       58.24     24.34 o 
   6   1   9      341.26      324.42     33.18 o 
   7   1   9      159.17      134.15     35.95 o 
 -11   2   9      229.13      212.51     47.95 o 
 -10   2   9       98.50       75.47     46.09 o 
  -9   2   9      351.89      362.74     33.73 o 
  -8   2   9      294.43      237.64     35.13 o 
  -7   2   9      194.73      197.50     27.99 o 
  -6   2   9      413.51      431.60     30.79 o 
  -5   2   9      132.22      117.03     21.67 o 
  -4   2   9      513.94      549.27     19.79 o 
  -3   2   9     1219.67     1233.17     38.39 o 
  -2   2   9      342.55      301.03     19.59 o 
  -1   2   9      135.60      115.34     17.37 o 
   0   2   9      136.79      114.83     15.88 o 
   1   2   9      524.60      540.24     16.24 o 
   2   2   9      242.27      242.33     19.89 o 
   3   2   9       52.88       26.90     21.80 o 
   4   2   9      200.23      193.27     23.48 o 
   5   2   9       26.21       42.62     31.63 o 
   6   2   9      129.64      120.11     37.23 o 
  -9   3   9       57.22       74.16     53.83 o 
  -8   3   9       76.11       72.21     48.17 o 
  -7   3   9      172.98      137.71     42.11 o 
  -6   3   9       38.27       44.19     43.11 o 
  -5   3   9      631.62      664.27     30.06 o 
  -4   3   9      314.42      302.36     36.44 o 
  -3   3   9      539.35      561.02     33.10 o 
  -2   3   9        8.51        3.38     28.08 o 
  -1   3   9       53.19       61.81     27.77 o 
   0   3   9       98.70      102.04     29.36 o 
   1   3   9      263.83      230.85     32.96 o 
   2   3   9      267.15      217.87     24.76 o 
   3   3   9      239.58      286.33     36.01 o 
   4   3   9       17.69        8.85     39.65 o 
  -6   4   9       53.15       39.17     66.05 o 
  -5   4   9       51.86       66.14     59.43 o 
  -4   4   9       31.97        1.54     27.10 o 
  -3   4   9       14.85       34.05     53.54 o 
  -2   4   9      143.52      157.32     60.79 o 
  -1   4   9      208.53      175.00     88.07 o 
   0   4   9      288.72      262.92     89.82 o 
   1   4   9        7.85       -0.99     10.78 o 
 -12   0  10      139.90      152.14     97.66 o 
 -10   0  10       45.32       56.62     39.01 o 
  -8   0  10     1605.36     1584.08     44.92 o 
  -6   0  10     1403.77     1493.45     67.27 o 
  -4   0  10     1575.37     1639.76     36.37 o 
  -2   0  10      217.57      210.51      9.03 o 
   0   0  10       86.16       71.83     29.50 o 
   2   0  10      938.71     1014.96     26.56 o 
   4   0  10      715.11      797.34     25.32 o 
   6   0  10      320.48      347.19     37.34 o 
 -12   1  10       70.99       80.60     59.51 o 
 -11   1  10      175.36      124.66     46.71 o 
 -10   1  10      198.30      206.32     34.18 o 
  -9   1  10      453.14      437.46     30.49 o 
  -8   1  10      200.44      180.24     23.92 o 
  -7   1  10      726.36      739.15     23.99 o 
  -6   1  10        4.47        5.66     17.85 o 
  -5   1  10      152.35      140.39     16.72 o 
  -4   1  10      773.10      795.49     18.58 o 
  -3   1  10     1397.00     1434.02     27.48 o 
  -2   1  10      635.27      674.08     18.07 o 
  -1   1  10      170.84      193.38     10.47 o 
   0   1  10      270.70      245.03     13.32 o 
   1   1  10      773.57      853.38     18.51 o 
   2   1  10       44.07       33.41     17.60 o 
   3   1  10      238.28      247.14     21.68 o 
   4   1  10       12.05        6.88     17.71 o 
   5   1  10      256.32      255.35     29.65 o 
   6   1  10      122.51      130.35     34.74 o 
 -11   2  10       94.21       80.45     50.98 o 
 -10   2  10       25.20       32.76     48.15 o 
  -9   2  10      232.14      187.13     41.95 o 
  -8   2  10      255.75      239.95     29.98 o 
  -7   2  10      233.00      222.58     28.65 o 
  -6   2  10      121.55       85.76     22.52 o 
  -5   2  10      169.15      190.58     19.92 o 
  -4   2  10      155.14      112.00     19.09 o 
  -3   2  10      354.09      367.26     25.85 o 
  -2   2  10      662.48      680.30     21.70 o 
  -1   2  10      227.68      250.84     17.46 o 
   0   2  10      540.09      537.55     15.67 o 
   1   2  10      383.92      383.80     18.95 o 
   2   2  10       23.82       19.89     22.46 o 
   3   2  10      263.18      262.11     26.27 o 
   4   2  10       15.10       18.88     28.75 o 
   5   2  10       43.37       39.28     34.85 o 
  -9   3  10       50.21       29.50     69.49 o 
  -8   3  10      384.74      349.76     62.16 o 
  -7   3  10      273.19      295.98     58.57 o 
  -6   3  10      517.23      561.24     64.38 o 
  -5   3  10       70.27       67.98     40.47 o 
  -4   3  10      237.68      289.56     45.16 o 
  -3   3  10      106.33       95.34     33.76 o 
  -2   3  10       92.17       86.01     33.01 o 
  -1   3  10      179.45      165.76     34.87 o 
   0   3  10      113.21      109.10     35.38 o 
   1   3  10      106.14       98.95     26.78 o 
   2   3  10      389.62      388.25     30.75 o 
   3   3  10       27.44       20.77     36.38 o 
  -3   4  10      187.55      168.66    106.17 o 
  -2   4  10      164.95      138.57     92.25 o 
 -11   0  11      215.32      282.88     70.86 o 
  -9   0  11      414.21      415.53     34.68 o 
  -7   0  11     1520.98     1669.71     47.58 o 
  -5   0  11      420.71      404.30     19.77 o 
  -3   0  11      539.80      493.68     25.25 o 
  -1   0  11      175.29      172.85     15.52 o 
   1   0  11     1295.62     1369.43     27.57 o 
   3   0  11      125.95      167.03     28.99 o 
   5   0  11      184.77      203.50     37.75 o 
 -11   1  11      173.05      192.22     52.68 o 
 -10   1  11        9.03       10.76     37.15 o 
  -9   1  11       39.19       35.95     27.79 o 
  -8   1  11      634.48      611.09     25.96 o 
  -7   1  11       12.34        6.85     14.90 o 
  -6   1  11      228.92      219.35     21.11 o 
  -5   1  11      152.82      145.15     18.02 o 
  -4   1  11      478.87      523.73     26.47 o 
  -3   1  11      311.55      307.57     16.04 o 
  -2   1  11      662.14      710.27     18.80 o 
  -1   1  11      181.99      184.32     14.37 o 
   0   1  11      316.48      287.58     16.25 o 
   1   1  11        1.89       -0.31      7.93 o 
   2   1  11      295.93      298.34     20.10 o 
   3   1  11      190.98      155.90     24.59 o 
   4   1  11       53.54       57.62     28.39 o 
   5   1  11      163.30      154.46     37.79 o 
 -10   2  11      189.52      184.87     53.45 o 
  -9   2  11      225.69      194.43     44.71 o 
  -8   2  11      401.19      402.59     39.01 o 
  -7   2  11      172.98      177.60     32.60 o 
  -6   2  11      153.21      155.39     27.34 o 
  -5   2  11      108.85       95.44     22.84 o 
  -4   2  11       57.95       47.50     23.40 o 
  -3   2  11      765.95      748.58     29.98 o 
  -2   2  11      180.36      188.63     26.64 o 
  -1   2  11       58.43       41.02     18.12 o 
   0   2  11      163.17      149.41     21.13 o 
   1   2  11      127.49      130.85     21.65 o 
   2   2  11      332.70      312.29     24.87 o 
   3   2  11      227.87      199.66     31.70 o 
   4   2  11      163.91      189.12     36.06 o 
  -8   3  11      125.18      134.85     57.99 o 
  -7   3  11      439.27      477.48     79.10 o 
  -6   3  11        1.05       12.98     85.85 o 
  -5   3  11      185.31      200.90     54.78 o 
  -4   3  11      136.19      140.34     51.40 o 
  -3   3  11      197.88      187.24     40.43 o 
  -2   3  11      211.94      198.43     40.25 o 
  -1   3  11      112.94      115.94     42.06 o 
   0   3  11       14.64       14.24     26.71 o 
   1   3  11      260.92      284.91     37.45 o 
   2   3  11       96.63      104.20     40.19 o 
 -10   0  12      205.39      163.31     51.28 o 
  -8   0  12     1374.79     1375.27     49.28 o 
  -6   0  12       49.74       29.52     28.36 o 
  -4   0  12      205.27      212.67     26.43 o 
  -2   0  12     1120.25     1145.45     38.39 o 
   0   0  12      873.97      889.82     48.73 o 
   2   0  12      650.90      692.59     55.16 o 
   4   0  12       59.71       31.66     65.46 o 
 -10   1  12       23.89       31.29     42.78 o 
  -9   1  12       47.54       35.34     35.28 o 
  -8   1  12      196.00      172.72     34.29 o 
  -7   1  12      404.32      423.05     27.43 o 
  -6   1  12      298.27      291.26     24.52 o 
  -5   1  12      237.07      216.99     22.02 o 
  -4   1  12      281.73      290.54     20.56 o 
  -3   1  12      726.21      831.04     19.58 o 
  -2   1  12       93.52       74.79     25.57 o 
  -1   1  12       96.46      107.41     19.12 o 
   0   1  12       30.71       18.25     19.71 o 
   1   1  12      316.85      292.49     23.53 o 
   2   1  12      199.07      196.78     25.13 o 
   3   1  12       35.43       50.12     28.37 o 
   4   1  12      152.39      167.72     37.36 o 
  -9   2  12      121.30      130.31     55.07 o 
  -8   2  12      214.20      217.60     44.19 o 
  -7   2  12      315.04      363.11     32.82 o 
  -6   2  12      346.27      360.65     32.98 o 
  -5   2  12      146.13      157.88     26.03 o 
  -4   2  12      611.41      557.68     28.99 o 
  -3   2  12      296.64      299.95     32.89 o 
  -2   2  12       36.06       38.79     21.62 o 
  -1   2  12      279.42      325.02     25.09 o 
   0   2  12       51.47       31.41     24.25 o 
   1   2  12       49.85       48.74     27.37 o 
   2   2  12      315.74      287.27     30.55 o 
  -6   3  12       66.54       77.35     55.25 o 
  -5   3  12       69.83       84.22     62.39 o 
  -4   3  12       59.48       70.33     61.30 o 
  -3   3  12        5.57        1.84     48.42 o 
  -2   3  12      411.96      443.52     50.21 o 
  -1   3  12        9.16       -5.03     36.17 o 
  -9   0  13      399.14      397.43     41.37 o 
  -7   0  13      402.31      611.97     35.25 o 
  -5   0  13       92.91       82.30     36.06 o 
  -3   0  13      771.78      867.10     50.62 o 
  -1   0  13      316.38      365.71     45.93 o 
   1   0  13      361.88      399.17     47.42 o 
   3   0  13      117.26      112.39     77.82 o 
  -9   1  13      101.46       96.29     44.84 o 
  -8   1  13      433.53      396.69     39.35 o 
  -7   1  13      407.55      410.46     31.05 o 
  -6   1  13       98.35      110.88     26.60 o 
  -5   1  13      155.46      148.68     25.19 o 
  -4   1  13      482.02      468.33     25.00 o 
  -3   1  13       84.75       59.55     30.43 o 
  -2   1  13      233.68      227.89     34.14 o 
  -1   1  13       17.32        1.59      5.31 o 
   0   1  13      101.16      111.65     36.37 o 
   1   1  13       40.39       44.62     36.55 o 
   2   1  13      457.80      434.71     40.42 o 
  -8   2  13      109.40      121.63     48.81 o 
  -7   2  13      519.03      505.16     42.85 o 
  -6   2  13       98.63      119.09     37.26 o 
  -5   2  13       75.05       63.80     38.66 o 
  -4   2  13       91.00       70.49     39.36 o 
  -3   2  13      190.49      214.56     41.27 o 
  -2   2  13      299.10      293.38     36.51 o 
  -1   2  13       69.89       51.02     41.74 o 
   0   2  13      191.06      194.79     45.67 o 
  -8   0  14      140.96      196.48     52.62 o 
  -6   0  14      139.70      138.71     46.48 o 
  -4   0  14      639.59      647.22     48.63 o 
  -2   0  14      466.14      614.79     62.89 o 
   0   0  14      128.44      157.22     52.10 o 
  -8   1  14      115.62      130.96     47.95 o 
  -7   1  14      728.59      813.59     30.89 o 
  -6   1  14      133.83      136.13     33.32 o 
  -5   1  14       16.02       14.58     32.75 o 
  -4   1  14       16.82       20.30     38.43 o 
  -3   1  14      483.35      450.70     40.99 o 
  -2   1  14      112.97      111.28     44.85 o 
  -1   1  14       48.24       34.55     45.52 o 
   0   1  14      216.81      249.85     44.73 o 
  -4   2  14       16.64       20.72     48.44 o 
  -3   2  14      164.44      147.83     62.66 o 
  -5   0  15      112.96      176.14     74.47 o 
  -3   0  15      633.56      563.54     71.46 o 
                                                 
